# Supplementary material for: The genetic heterogeneity and drug resistance mechanisms of relapsed refractory multiple myeloma
Source: Nat Commun. 2022 Jun 29;13:3750. doi: 10.1038/s41467-022-31430-0 (PMC9243087; doi:10.1038/s41467-022-31430-0)
Supplement: Supplementary file 3 — Supplementary Data 1 [file 41467_2022_31430_MOESM3_ESM.xlsx]

## Sheet: finalize
Case ID	Global_ID	Trial	Exome_Pipeline_ID	RNA_Seq_ID	Capture	RNA	Clinical_Site	Light_chain_as_reported	Purity	Coverage_T	Coverage_N	RNA_Seq_reads
MM_5001	N/A	Molecular Profiling	MM_5001.SI_10588.SI_10589.exome.01	MM_5001.capt.SI_10559.C6EEUANXX	1	1	UM	Not provided	0.68	731.1	561.6	36166848
MM_5002	N/A	Molecular Profiling	MM_5002.SI_10644.SI_10645.exome.01	MM_5002.capt.SI_10594.HGY2JADXX	1	1	UM	Not provided	0.8	548.4	449.3	67604037
MM_5006	002700	Molecular Profiling	MM_5006.SI_13316.SI_13317.exome.01	MM_5006.capt.SI_13301.HKYMCBCXX	1	1	Princess Margaret Cancer Center	Not provided	0.77	653.3	484.6	36060194
MM_5007	002701	Molecular Profiling	MM_5007.SI_13318.SI_13319.exome.01	MM_5007.capt.SI_13302.HKYMCBCXX	1	1	Princess Margaret Cancer Center	Not provided	0.47	617.8	444	47932442
MM_5008	002702	Molecular Profiling	MM_5008.SI_13320.SI_13321.exome.01	MM_5008.capt.SI_13303.HL5T5BCXX	1	1	Princess Margaret Cancer Center	Not provided	0.4	628	425.3	45126807
MM_5010	002704	Molecular Profiling	MM_5010.SI_13394.SI_13395.exome.01	MM_5010.capt.SI_13392.HL2HWBCXX	1	1	City of Hope	Not provided	0.36	784.5	535.5	35047322
MM_5012	002706	Molecular Profiling	MM_5012.SI_13442.SI_13443.exome.01	MM_5012.capt.SI_13431.HM57NBCXX	1	1	Hackensack UMC	Lambda	0.55	575.6	433.5	32320246
MM_5013	002707	Molecular Profiling	MM_5013.SI_13444.SI_13445.exome.01	MM_5013.capt.SI_13432.HM57NBCXX	1	1	Hackensack UMC	Kappa	0.32	703.3	435.8	29636432
MM_5014	002708	Molecular Profiling	MM_5014.SI_13496.SI_13497.exome.01	MM_5014.capt.SI_13475.HM55GBCXX	1	1	Hackensack UMC	Kappa	0.79	660.7	517.1	42391780
MM_5016	002710	Molecular Profiling	MM_5016.SI_13534.SI_13535.exome.01	MM_5016.capt.SI_13518.HMF72BCXX	1	1	Hackensack UMC	Kappa	0.65	661.1	458.8	50067393
MM_5017	002711	Molecular Profiling	MM_5017.SI_13541.SI_13542.exome.01	MM_5017.capt.SI_13543.HMF72BCXX	1	1	Hackensack UMC	Kappa	0.75	670.2	417	40413181
MM_5020	002714	Molecular Profiling	MM_5020.SI_13744.SI_13745.exome.01	MM_5020.capt.SI_13733.HTH2NBCXX	1	1	City of Hope	Kappa	0.63	836	517.9	42737478
MM_5021	002715	Molecular Profiling	MM_5021.SI_13762.SI_13763.exome.01	MM_5021.capt.SI_13770.HTGKKBCXX	1	1	UM	Kappa	0.8	871.9	517.6	29372051
MM_5022	002716	Molecular Profiling	MM_5022.SI_13811.SI_13812.exome.01	MM_5022.capt.SI_13802.HTH3CBCXX	1	1	Hackensack UMC	Kappa	0.5	659.5	422.8	32298177
MM_5026	002721	Molecular Profiling	MM_5026.SI_13863.SI_13864.exome.01	MM_5026.capt.SI_13871.HTKWMBCXX	1	1	UM	Kappa	0.69	687.8	617.6	40358769
MM_5028	002722	Molecular Profiling	MM_5028.SI_13883.SI_13884.exome.01	MM_5028.capt.SI_13887.HVGYCBCXX	1	1	Hackensack UMC	Kappa	0.5	780.5	491.8	27880639
MM_5030	002724	Molecular Profiling	MM_5030.SI_13900.SI_13901.exome.01	MM_5030.capt.SI_13888.HTKJ3BCXX	1	1	UM	Kappa	0.64	471.7	341	36459578
MM_5031	002725	Molecular Profiling	MM_5031.SI_13902.SI_13903.exome.01	MM_5031.capt.SI_13889.HTKJ3BCXX	1	1	UM	Kappa	0.5	471	328	37803316
MM_5033	002727	Molecular Profiling	MM_5033.SI_13919.SI_13920.exome.01	MM_5033.capt.SI_13923.HVK3WBCXX	1	1	Hackensack UMC	Lambda	0.2	422.9	365.7	37574866
MM_5034	002728	Molecular Profiling	MM_5034.SI_13929.SI_13930.exome.01	MM_5034.capt.SI_13926.HVK3WBCXX	1	1	Wash U	Kappa	0.75	560.4	379	33349203
MM_5036	002730	Molecular Profiling	MM_5036.SI_13943.SI_13944.exome.01	MM_5036.capt.SI_13931.HVHJJBCXX	1	1	Hackensack UMC	Lambda	0.55	490.1	353.8	30414637
MM_5038	002732	Molecular Profiling	MM_5038.SI_13996.SI_13997.exome.01	MM_5038.capt.SI_13982.HVK7CBCXX	1	1	OSU	Lambda	0.2	503.1	369.5	24156870
MM_5040	002735	Molecular Profiling	MM_5040.SI_14083.SI_14084.exome.01	MM_5040.capt.SI_14076.HVKJ3BCXX	1	1	UM	Kappa	0.78	722.4	455.3	48849697
MM_5042	002738	Molecular Profiling	MM_5042.SI_14137.SI_14138.exome.01	MM_5042.capt.SI_14171.HVHMWBCXX	1	1	Hackensack UMC	Not provided	0.54	647.4	435.1	35868770
MM_5043	002736	Molecular Profiling	MM_5043.SI_14139.SI_14140.exome.01	MM_5043.capt.SI_14126.HVHKTBCXX	1	1	UCSF	Lambda	0.6	719.2	443.7	33799434
MM_5045	002740	Molecular Profiling	MM_5045.SI_14270.SI_14271.exome.01	MM_5045.capt.SI_14258.HVK7GBCXX	1	1	UM	Kappa	0.42	704.6	413.8	40347139
MM_5046	002743	Molecular Profiling	MM_5046.SI_14329.SI_14330.exome.01	MM_5046.capt.SI_14346.HYGMCBCXX	1	1	UM	Lambda	0.72	634.2	436.9	29437864
MM_5047	002742	Molecular Profiling	MM_5047.SI_14331.SI_14332.exome.01	MM_5047.capt.SI_14347.HYHYVBCXX	1	1	UCSF	Lambda	0.39	681.2	436.1	33542736
MM_5048	002744	Molecular Profiling	MM_5048.SI_14333.SI_14334.exome.01	MM_5048.capt.SI_14348.HYHYVBCXX	1	1	UCSF	Lambda	0.2	684.7	472.2	33090227
MM_5049	002741	Molecular Profiling	MM_5049.SI_14335.SI_14336.exome.01	MM_5049.capt.SI_14349.HYGMCBCXX	1	1	Karmanos	Kappa	0.21	578.1	479.9	31025105
MM_5050	002745	Molecular Profiling	MM_5050.SI_14408.SI_14409.exome.01	MM_5050.capt.SI_14380.HYJKTBCXX	1	1	City of Hope	Not provided	0.73	605.5	376.5	33927539
MM_5051	002747	Molecular Profiling	MM_5051.SI_14410.SI_14411.exome.01	MM_5051.capt.SI_14381.HYJKTBCXX	1	1	Princess Margaret Cancer Center	Not provided	0.75	517.3	444.8	44031401
MM_5052	002749	Molecular Profiling	MM_5052.SI_14461.SI_14462.exome.01	MM_5052.capt.SI_14455.HYGWKBCXX	1	1	Karmanos	Kappa	0.95	573.2	398.7	42066461
MM_5053	002748	Molecular Profiling	MM_5053.SI_14464.SI_14465.exome.01	MM_5053.capt.SI_14456.HYGWKBCXX	1	1	OSU	Kappa	0.8	714.1	441.8	30989766
MM_5054	002750	Molecular Profiling	MM_5054.SI_14504.SI_14505.exome.01	MM_5054.capt.SI_14478.HYH7TBCXX	1	1	UCSF	Lambda	0.91	565.7	417.7	39791304
MM_5055	002751	Molecular Profiling	MM_5055.SI_14517.SI_14518.exome.01	MM_5055.capt.SI_14527.HYG2FBCXX	1	1	Hackensack UMC	Kappa	0.59	599.7	375.7	32908390
MM_5058	002753	Molecular Profiling	MM_5058.SI_14521.SI_14522.exome.01	MM_5058.capt.SI_14529.HYGVGBCXX	1	1	UCSF	Lambda	0.73	592.5	396.1	30641385
MM_5060	002756	Molecular Profiling	MM_5060.SI_14523.SI_14524.exome.01	MM_5060.capt.SI_14530.HYGVGBCXX	1	1	UCSF	Kappa	0.87	543	377.3	30120649
MM_5062	002758	Molecular Profiling	MM_5062.SI_22154.SI_20803.exome.01	MM_5062.capt.SI_22112.HJWNYBCX2	1	1	Karmanos	Kappa	0.89	572.2	454	23357275
MM_5064	002760	Molecular Profiling	MM_5064.SI_14719.SI_14720.exome.01	MM_5064.capt.SI_14734.HYGTVBCXX	1	1	Hackensack UMC	Lambda	0.67	556	341	35150926
MM_5066	002762	Molecular Profiling	MM_5066.SI_14747.SI_14748.exome.01	MM_5066.capt.SI_14741.H2VNGBCXY	1	1	UM	Kappa	0.7	643.3	402.1	21781895
MM_5067	002763	Molecular Profiling	MM_5067.SI_14749.SI_14750.exome.01	MM_5067.capt.SI_14742.H2VNGBCXY	1	1	Hackensack UMC	Kappa	0.85	605.5	365.5	34923484
MM_5068	002765	Molecular Profiling	MM_5068.SI_14751.SI_14752.exome.01	MM_5068.capt.SI_14743.H2VNGBCXY	1	1	UM	Lambda	0.71	632	402.7	30790781
MM_5069	002764	Molecular Profiling	MM_5069.SI_14759.SI_14760.exome.01	MM_5069.capt.SI_14744.H2VCNBCXY	1	1	Mt. Sinai Medical Center	Kappa	0.26	618.8	388.3	38562682
MM_5070	002766	Molecular Profiling	MM_5070.SI_14761.SI_14762.exome.01	MM_5070.capt.SI_14745.H2VCNBCXY	1	1	Mt. Sinai Medical Center	Kappa	0.4	472.4	433.6	33633193
MM_5072	002768	Molecular Profiling	MM_5072.SI_14806.SI_14807.exome.01	MM_5072.capt.SI_14798.H2TYGBCXY	1	1	Mt. Sinai Medical Center	Kappa	0.34	667.9	418	32973857
MM_5074	002770	Molecular Profiling	MM_5074.SI_14808.SI_14809.exome.01	MM_5074.capt.SI_14799.H2TYGBCXY	1	1	UCSF	Lambda	0.69	648.3	424.5	34817180
MM_5076	002774	Molecular Profiling	MM_5076.SI_14852.SI_14853.exome.01	MM_5076.capt.SI_14857.H2VNKBCXY	1	1	Mt. Sinai Medical Center	Kappa	0.73	739.2	379.9	45992700
MM_5078	002776	Molecular Profiling	MM_5078.SI_14854.SI_14855.exome.01	MM_5078.capt.SI_14858.H2VNKBCXY	1	1	UM	Kappa	0.55	608.5	356.5	42964328
MM_5080	002778	Molecular Profiling	MM_5080.SI_14897.SI_14898.exome.01	MM_5080.capt.SI_14880.H2WKVBCXY	1	1	Mt. Sinai Medical Center	Kappa	0.22	629.1	412.1	28226884
MM_5084	002782	Molecular Profiling	MM_5084.SI_14915.SI_14916.exome.01	MM_5084.capt.SI_14933.H2WFNBCXY	1	1	Hackensack UMC	Lambda	0.69	572.4	420	41558569
MM_5085	002783	Molecular Profiling	MM_5085.SI_14960.SI_14961.exome.01	MM_5085.capt.SI_14944-H2VN2BCXY	1	1	UM	Lambda	0.76	592.3	415.5	#N/A
MM_5086	002787	Molecular Profiling	MM_5086.SI_14962.SI_14963.exome.01	MM_5086.capt.SI_14946.H2VN2BCXY	1	1	Wash U	Kappa	0.52	713.7	423	31454794
MM_5089	002790	Molecular Profiling	MM_5089.SI_19898.SI_19899.exome.01	MM_5089.capt.SI_19889.H3FNGBCX2	1	1	Karmanos	Kappa	0.79	507.3	521.5	45479030
MM_5090	002791	Molecular Profiling	MM_5090.SI_15015.SI_15016.exome.01	MM_5090.capt.SI_14974.H2VFJBCXY	1	1	Mt. Sinai Medical Center	Kappa	0.38	606.5	476.9	34805152
MM_5091	002792	Molecular Profiling	MM_5091.SI_15022.SI_15023.exome.01	MM_5091.capt.SI_14975.H2VFJBCXY	1	1	Mayo Clinic Jacksonville	Biclonal	0.33	618.9	367.7	27536058
MM_5092	002793	Molecular Profiling	MM_5092.SI_15024.SI_15025.exome.01	MM_5092.capt.SI_14976.H2VFJBCXY	1	1	Virginia Cancer Specialists	Kappa	0.31	654.7	453.9	32600403
MM_5093	002794	Molecular Profiling	MM_5093.SI_15026.SI_15027.exome.01	MM_5093.capt.SI_14977.H32VCBCXY	1	1	Mt. Sinai Medical Center	Kappa	0.92	545.4	374.3	19391012
MM_5094	002795	Molecular Profiling	MM_5094.SI_15034.SI_15035.exome.01	MM_5094.capt.SI_15028.H3VMLBCXY	1	1	Baylor	Lambda	0.63	768.8	402.7	35858302
MM_5095	002796	Molecular Profiling	MM_5095.SI_15038.SI_15039.exome.01	MM_5095.capt.SI_15029.H3VMLBCXY	1	1	UM	Lambda	0.48	678.9	448.7	32749253
MM_5096	002798	Molecular Profiling	MM_5096.SI_15094.SI_15095.exome.01	MM_5096.capt.SI_15086.H523VBCXY	1	1	Virginia Cancer Specialists	Kappa	0.66	649.1	451.4	36361930
MM_5097	002799	Molecular Profiling	MM_5097.SI_15123.SI_15124.exome.01	MM_5097.capt.SI_15110.H5CFTBCXY	1	1	Karmanos	Kappa	0.82	583	431.6	33207291
MM_5098	002800	Molecular Profiling	MM_5098.SI_15129.SI_15130.exome.01	MM_5098.capt.SI_15111.H57HKBCXY	1	1	UCSF	Kappa	0.22	605.4	479.8	20631817
MM_5099	002802	Molecular Profiling	MM_5099.SI_15131.SI_15132.exome.01	MM_5099.capt.SI_15112.H57HKBCXY	1	1	Princess Margaret Cancer Center	Lambda	0.86	594.2	408.2	30677903
MM_5100	002803	Molecular Profiling	MM_5100.SI_15133.SI_15134.exome.01	MM_5100.capt.SI_15113.H57HKBCXY	1	1	Virginia Cancer Specialists	Kappa	0.66	638.4	377.7	33739263
MM_5102	002805	Molecular Profiling	MM_5102.SI_15141.SI_15142.exome.01	MM_5102.capt.SI_15163.H5CFMBCXY	1	1	Virginia Cancer Specialists	Not detected	0.3	677.1	402.9	34188266
MM_5104	002808	Molecular Profiling	MM_5104.SI_15180.SI_15181.exome.01	MM_5104.capt.SI_15194.H57HWBCXY	1	1	UCSF	Lambda	0.89	569.2	349.4	31709925
MM_5105	002809	Molecular Profiling	MM_5105.SI_15186.SI_15187.exome.01	MM_5105.capt.SI_15195.H57HWBCXY	1	1	City of Hope	Kappa	0.47	590.3	420	31049270
MM_5106	002810	Molecular Profiling	MM_5106.SI_15205.SI_15206.exome.01	MM_5106.capt.SI_15203.H5CFHBCXY	1	1	UM	Kappa	0.57	563.5	353.5	42500142
MM_5107	002811	Molecular Profiling	MM_5107.SI_15207.SI_15208.exome.01	MM_5107.capt.SI_15204.H5CFHBCXY	1	1	UM	Kappa	0.79	525.2	379.1	46707384
MM_5111	002815	Molecular Profiling	MM_5111.SI_15273.SI_15274.exome.01	MM_5111.capt.SI_15300.H3V7CBCXY	1	1	UM	Lambda	0.58	606	440.2	35682465
MM_5114	002818	Molecular Profiling	MM_5114.SI_15318.SI_15319.exome.01	MM_5114.capt.SI_15314.H3V73BCXY	1	1	Mt. Sinai Medical Center	Lambda	0.68	698	453.3	37532903
MM_5115	002819	Molecular Profiling	MM_5115.SI_15337.SI_15338.exome.01	MM_5115.capt.SI_15329.H57M7BCXY	1	1	Virginia Cancer Specialists	Kappa	0.41	645.4	421.6	33075193
MM_5117	002821	Molecular Profiling	MM_5117.SI_15341.SI_15342.exome.01	MM_5117.capt.SI_15331.H3YHWBCXY	1	1	UCSF	Kappa	0.73	554.4	391	24286427
MM_5118	002822	Molecular Profiling	MM_5118.SI_15343.SI_15344.exome.01	MM_5118.capt.SI_15332.H3YHWBCXY	1	1	Virginia Cancer Specialists	Lambda	0.39	657.6	419.1	31957328
MM_5119	002823	Molecular Profiling	MM_5119.SI_15372.SI_15373.exome.01	MM_5119.capt.SI_15361.H3V5TBCXY	1	1	Hackensack UMC	Kappa	0.85	583.5	391.3	32678905
MM_5120	002824	Molecular Profiling	MM_5120.SI_15374.SI_15375.exome.01	MM_5120.capt.SI_15362.H3V5TBCXY	1	1	UCSF	Kappa	0.4	597.8	396.9	37277261
MM_5123	002828	Molecular Profiling	MM_5123.SI_15402.SI_15403.exome.01	MM_5123.capt.SI_15397.H3Y7LBCXY	1	1	Virginia Cancer Specialists	Lambda	0.43	517.8	355.8	36893202
MM_5124	002829	Molecular Profiling	MM_5124.SI_15404.SI_15405.exome.01	MM_5124.capt.SI_15398.H3Y7LBCXY	1	1	Mt. Sinai Medical Center	Lambda	0.5	562	386.4	35526882
MM_5125	002830	Molecular Profiling	MM_5125.SI_15530.SI_15531.exome.01	MM_5125.capt.SI_15523.H3Y7HBCXY	1	1	Mt. Sinai Medical Center	Kappa	0.43	494.7	348.6	35063623
MM_5127	002834	Molecular Profiling	MM_5127.SI_15654.SI_15655.exome.01	MM_5127.capt.SI_15576.HFCGLBCXY	1	1	Mayo Clinic Jacksonville	Kappa	0.85	453.9	347.8	47113451
MM_5128	002835	Molecular Profiling	MM_5128.SI_15656.SI_15657.exome.01	MM_5128.capt.SI_15577.HFCGLBCXY	1	1	City of Hope	Not provided	0.57	512.4	354.6	39648039
MM_5130	002837	Molecular Profiling	MM_5130.SI_15706.SI_15707.exome.01	MM_5130.capt.SI_15682.CA5HJANXX	1	1	Karmanos	Kappa	0.87	494.7	332.9	49863273
MM_5133	002839	Molecular Profiling	MM_5133.SI_15708.SI_15709.exome.01	MM_5133.capt.SI_15725.CA5HJANXX	1	1	Hackensack UMC	Lambda	0.23	605.7	364.7	52363881
MM_5134	002840	Molecular Profiling	MM_5134.SI_15710.SI_15711.exome.01	MM_5134.capt.SI_15726.CA5HJANXX	1	1	Karmanos	Lambda	0.77	500.4	325.8	49448982
MM_5135	002841	Molecular Profiling	MM_5135.SI_15712.SI_15713.exome.01	MM_5135.capt.SI_15727.CA5HJANXX	1	1	Virginia Cancer Specialists	Lambda	0.45	592.1	355	48460872
MM_5137	002844	Molecular Profiling	MM_5137.SI_15714.SI_15715.exome.01	MM_5137.capt.SI_15728.CA5HJANXX	1	1	UM	Lambda	0.78	438.6	307.8	48446720
MM_5139	002845	Molecular Profiling	MM_5139.SI_15757.SI_15758.exome.01	MM_5139.capt.SI_15797.HF7GMBCXY	1	1	Princess Margaret Cancer Center	Kappa	0.57	456.9	309.9	47378341
MM_5144	002850	Molecular Profiling	MM_5144.SI_15844.SI_15845.exome.01	MM_5144.capt.SI_15813.HF3MLBCXY	1	1	UM	Kappa	0.3	543.2	386.4	43967717
MM_5148	002854	Molecular Profiling	MM_5148.SI_15887.SI_15888.exome.01	MM_5148.capt.SI_15917.HF72KBCXY	1	1	Mt. Sinai Medical Center	Kappa	0.57	601.8	429.4	46046737
MM_5151	002857	Molecular Profiling	MM_5151.SI_15891.SI_15892.exome.01	MM_5151.capt.SI_15919.HF72KBCXY	1	1	UCSF	Kappa	0.7	691.1	487.6	46545820
MM_5152	002858	Molecular Profiling	MM_5152.SI_15965.SI_15966.exome.01	MM_5152.capt.SI_15941.HFF23BCXY	1	1	Mt. Sinai Medical Center	Kappa	0.82	691.7	500.7	46483223
MM_5155	002862	Molecular Profiling	MM_5155.SI_15969.SI_15970.exome.01	MM_5155.capt.SI_15943.HFF23BCXY	1	1	Mt. Sinai Medical Center	Kappa	0.21	686.6	427.5	48840312
MM_5157	002865	Molecular Profiling	MM_5157.SI_15981.SI_15982.exome.01	MM_5157.capt.SI_16008.HFCH7BCXY	1	1	Virginia Cancer Specialists	Kappa	0.58	723.7	551.5	44560208
MM_5158	002866	Molecular Profiling	MM_5158.SI_15973.SI_15974.exome.01	MM_5158.capt.SI_15945.HF72MBCXY	1	1	Mt. Sinai Medical Center	Lambda	0.85	639.8	464.4	48470351
MM_5159	002868	Molecular Profiling	MM_5159.SI_15983.SI_15984.exome.01	MM_5159.capt.SI_16009.HFCH7BCXY	1	1	Mt. Sinai Medical Center	Lambda	0.87	750.6	483.5	50576634
MM_5160	002869	Molecular Profiling	MM_5160.SI_15985.SI_15986.exome.01	MM_5160.capt.SI_16010.HFCH7BCXY	1	1	Sarah Cannon Research Institute	Lambda	0.86	757.4	466	43719683
MM_5161	002870	Molecular Profiling	MM_5161.SI_15993.SI_15994.exome.01	MM_5161.capt.SI_16011.HFCG7BCXY	1	1	Mt. Sinai Medical Center	Kappa	0.88	869.6	487.1	48173154
MM_5162	002871	Molecular Profiling	MM_5162.SI_15995.SI_15996.exome.01	MM_5162.capt.SI_16012.HFCG7BCXY	1	1	Mt. Sinai Medical Center	Lambda	0.27	796.9	526.8	43361511
MM_5163	002880	Molecular Profiling	MM_5163.SI_15997.SI_15998.exome.01	MM_5163.capt.SI_16013.HFCG7BCXY	1	1	Baylor	Kappa	0.33	708.5	498.5	43740740
MM_5164	002872	Molecular Profiling	MM_5164.SI_16064.SI_16065.exome.01	MM_5164.capt.SI_16058.HGWGYBCXY	1	1	Mt. Sinai Medical Center	Kappa	0.92	809.3	569	48587403
MM_5165	002874	Molecular Profiling	MM_5165.SI_16066.SI_16067.exome.01	MM_5165.capt.SI_16059.HGWGYBCXY	1	1	Mt. Sinai Medical Center	Kappa	0.29	836.8	562.9	51555291
MM_5166	002875	Molecular Profiling	MM_5166.SI_16308.SI_16309.exome.01	MM_5166.capt.SI_16296.HGW3YBCXY	1	1	Mt. Sinai Medical Center	Lambda	0.27	823.2	596.8	42338931
MM_5167	002877	Molecular Profiling	MM_5167.SI_16095.SI_16096.exome.01	MM_5167.capt.SI_16090.HGY53BCXY	1	1	Mayo Clinic Jacksonville	Kappa	0.49	794.9	541.6	44797010
MM_5168	002878	Molecular Profiling	MM_5168.SI_16097.SI_16098.exome.01	MM_5168.capt.SI_16091.HGY53BCXY	1	1	UCSF	Lambda	0.44	1028.5	629.6	52215239
MM_5169	002879	Molecular Profiling	MM_5169.SI_16099.SI_16100.exome.01	MM_5169.capt.SI_16092.HGWFYBCXY	1	1	UCSF	Lambda	0.45	900.2	584	43650461
MM_5170	002883	Molecular Profiling	MM_5170.SI_16119.SI_16120.exome.01	MM_5170.capt.SI_16107.HGTTHBCXY	1	1	Mt. Sinai Medical Center	Lambda	0.71	845.8	611.2	51170989
MM_5171	002881	Molecular Profiling	MM_5171.SI_16121.SI_16122.exome.01	MM_5171.capt.SI_16108.HGWKHBCXY	1	1	Mt. Sinai Medical Center	Kappa	0.89	762.1	512	50346061
MM_5172	002882	Molecular Profiling	MM_5172.SI_16123.SI_16124.exome.01	MM_5172.capt.SI_16109.HGWKHBCXY	1	1	Mt. Sinai Medical Center	Lambda	0.49	899.5	610.1	46386518
MM_5174	002885	Molecular Profiling	MM_5174.SI_16127.SI_16128.exome.01	MM_5174.capt.SI_16111.HGTT2BCXY	1	1	UCSF	Lambda	0.47	908	620	45965159
MM_5175	002886	Molecular Profiling	MM_5175.SI_16129.SI_16130.exome.01	MM_5175.capt.SI_16112.HGTT2BCXY	1	1	UCSF	Lambda	0.26	780.2	522.3	44698130
MM_5176	002873	Molecular Profiling	MM_5176.SI_16136.SI_16137.exome.01	MM_5176.capt.SI_16225.HGVTFBCXY	1	1	Karmanos	Kappa	0.86	779.3	523.7	56989263
MM_5177	002887	Molecular Profiling	MM_5177.SI_16246.SI_16247.exome.01	MM_5177.capt.SI_16226.HGWK5BCXY	1	1	Mt. Sinai Medical Center	Kappa	0.98	836.6	591.1	52545681
MM_5178	002888	Molecular Profiling	MM_5178.SI_16248.SI_16249.exome.01	MM_5178.capt.SI_16227.HGVTFBCXY	1	1	Mt. Sinai Medical Center	Not provided	0.39	890.7	578.5	51732235
MM_5179	002889	Molecular Profiling	MM_5179.SI_16310.SI_16311.exome.01	MM_5179.capt.SI_16297.HGW3YBCXY	1	1	Mt. Sinai Medical Center	Not provided	0.85	778.4	602.4	40966794
MM_5180	002890	Molecular Profiling	MM_5180.SI_16312.SI_16313.exome.01	MM_5180.capt.SI_16298.HGW3YBCXY	1	1	Sarah Cannon Research Institute	Lambda	0.83	829.4	522.5	47622342
MM_5181	002891	Molecular Profiling	MM_5181.SI_16314.SI_16315.exome.01	MM_5181.capt.SI_16299.HH2MLBCXY	1	1	Princess Margaret Cancer Center	Lambda	0.89	859.6	585.9	37316646
MM_5183	002893	Molecular Profiling	MM_5183.SI_18425.SI_18426.exome.01	MM_5183.capt.SI_18436.HTT7LBCXY	1	1	Mayo Clinic Scottsdale	Kappa	0.75	731.9	445.2	49202159
MM_5184	002894	Molecular Profiling	MM_5184.SI_16316.SI_16317.exome.01	MM_5184.capt.SI_16300.HH2MLBCXY	1	1	Mt. Sinai Medical Center	Lambda	0.68	874	628.1	45511285
MM_5186	002896	Molecular Profiling	MM_5186.SI_16320.SI_16321.exome.01	MM_5186.capt.SI_16302.HGYVGBCXY	1	1	Mt. Sinai Medical Center	Lambda	0.97	869.7	622.6	50395669
MM_5187	002897	Molecular Profiling	MM_5187.SI_16362.SI_16363.exome.01	MM_5187.capt.SI_16377.HHHJ5BCXY	1	1	Mt. Sinai Medical Center	Kappa	0.59	789	584.7	48603913
MM_5188	002898	Molecular Profiling	MM_5188.SI_16364.SI_16365.exome.01	MM_5188.capt.SI_16378.HHHJ5BCXY	1	1	Mt. Sinai Medical Center	Kappa	0.82	839.9	521.9	39010018
MM_5190	002900	Molecular Profiling	MM_5190.SI_16719.SI_16720.exome.01	MM_5190.capt.SI_16691.HJMHYBCXY	1	1	Mt. Sinai Medical Center	Lambda	0.95	705.3	531.8	41081427
MM_5191	002901	Molecular Profiling	MM_5191.SI_16373.SI_16374.exome.01	MM_5191.capt.SI_16380.HHHJ7BCXY	1	1	Virginia Cancer Specialists	Kappa	0.34	823.8	596.2	43285197
MM_5193	002903	Molecular Profiling	MM_5193.SI_16400.SI_16401.exome.01	MM_5193.capt.SI_16384.HHGF3BCXY	1	1	Mt. Sinai Medical Center	Kappa	0.91	751.6	547.2	47414185
MM_5196	002906	Molecular Profiling	MM_5196.SI_16407.SI_16408.exome.01	MM_5196.capt.SI_16424.HHGWGBCXY	1	1	Mt. Sinai Medical Center	Kappa	0.24	931.2	616.6	45325344
MM_5198	002908	Molecular Profiling	MM_5198.SI_16451.SI_16452.exome.01	MM_5198.capt.SI_16438.HHGCKBCXY	1	1	Virginia Cancer Specialists	Lambda	0.66	818.7	610.3	45919754
MM_5199	002909	Molecular Profiling	MM_5199.SI_16455.SI_16456.exome.01	MM_5199.capt.SI_16439.HHJHYBCXY	1	1	Mt. Sinai Medical Center	Kappa	0.8	794	552.4	51377406
MM_5200	002912	Molecular Profiling	MM_5200.SI_16457.SI_16458.exome.01	MM_5200.capt.SI_16440.HHGCKBCXY	1	1	Virginia Cancer Specialists	Kappa	0.47	652.1	503.2	47435188
MM_5201	002914	Molecular Profiling	MM_5201.SI_16515.SI_16516.exome.01	MM_5201.capt.SI_16479.HHJLYBCXY	1	1	Mt. Sinai Medical Center	Lambda	0.92	571.4	425.1	42867779
MM_5202	002913	Molecular Profiling	MM_5202.SI_16517.SI_16518.exome.01	MM_5202.capt.SI_16480.HHJLYBCXY	1	1	Sarah Cannon Research Institute	Lambda	0.83	779	504.6	54449679
MM_5204	002915	Molecular Profiling	MM_5204.SI_16572.SI_16573.exome.01	MM_5204.capt.SI_16562.HHL3MBCXY	1	1	Mt. Sinai Medical Center	Kappa	0.38	923.6	656.1	50933125
MM_5205	002916	Molecular Profiling	MM_5205.SI_16574.SI_16575.exome.01	MM_5205.capt.SI_16563.HHL3MBCXY	1	1	Mt. Sinai Medical Center	Kappa	0.52	745.6	684.5	43326301
MM_5207	002918	Molecular Profiling	MM_5207.SI_16578.SI_16579.exome.01	MM_5207.capt.SI_16565.HJMH5BCXY	1	1	Mt. Sinai Medical Center	Kappa	0.74	696.8	593.8	59137338
MM_5208	002919	Molecular Profiling	MM_5208.SI_16621.SI_16622.exome.01	MM_5208.capt.SI_16608.HJMNJBCXY	1	1	Sarah Cannon Research Institute	Kappa	0.4	784.7	563.4	32877112
MM_5211	002921	Molecular Profiling	MM_5211.SI_16648.SI_16649.exome.01	MM_5211.capt.SI_16642.HJMVNBCXY	1	1	Baylor	Kappa	0.35	785.9	586.4	50950801
MM_5212	002922	Molecular Profiling	MM_5212.SI_16650.SI_16651.exome.01	MM_5212.capt.SI_16643.HJMVNBCXY	1	1	Sarah Cannon Research Institute	Kappa	0.97	734.8	521.6	49233069
MM_5213	002923	Molecular Profiling	MM_5213.SI_16708.SI_16709.exome.01	MM_5213.capt.SI_16690.HJMJCBCXY	1	1	Princess Margaret Cancer Center	Lambda	0.6	803.5	549.6	50319268
MM_5214	002924	Molecular Profiling	MM_5214.SI_16721.SI_16722.exome.01	MM_5214.capt.SI_16692.HJMHYBCXY	1	1	Mt. Sinai Medical Center	Kappa	0.63	658.6	543.1	46706551
MM_5217	002927	Molecular Profiling	MM_5217.SI_16746.SI_16747.exome.01	MM_5217.capt.SI_16742.HJMN5BCXY	1	1	Sarah Cannon Research Institute	Kappa	0.25	721.9	465.2	48021905
MM_5219	002929	Molecular Profiling	MM_5219.SI_16777.SI_16778.exome.01	MM_5219.capt.SI_16762.CAU1YANXX	1	1	Mayo Clinic Jacksonville	Kappa	0.45	885.6	570.4	53795028
MM_5221	002932	Molecular Profiling	MM_5221.SI_16832.SI_16833.exome.01	MM_5221.capt.SI_16808.HJMMHBCXY	1	1	Sarah Cannon Research Institute	Kappa	0.3	785	586.7	51198917
MM_5225	002936	Molecular Profiling	MM_5225.SI_16957.SI_16958.exome.01	MM_5225.capt.SI_16946.HJMJJBCXY	1	1	Levine Cancer Institute	Kappa	0.85	759.6	572.7	46163272
MM_5226	002937	Molecular Profiling	MM_5226.SI_16959.SI_16960.exome.02	MM_5226.capt.SI_16947.HJNF7BCXY	1	1	Mt. Sinai Medical Center	Kappa	0.48	836.9	606	39735625
MM_5227	002938	Molecular Profiling	MM_5227.SI_16961.SI_16962.exome.01	MM_5227.capt.SI_16948.HJMJJBCXY	1	1	Sarah Cannon Research Institute	Lambda	0.88	705.5	535.4	40689331
MM_5228	002939	Molecular Profiling	MM_5228.SI_16976.SI_16977.exome.01	MM_5228.capt.SI_16992.HJLJ2BCXY	1	1	Mayo Clinic Scottsdale	Lambda	0.91	786.2	514.6	50768262
MM_5229	002940	Molecular Profiling	MM_5229.SI_16978.SI_16979.exome.01	MM_5229.capt.SI_16993.HJLJ2BCXY	1	1	Wash U	Not provided	0.87	756.6	501.1	54206945
MM_5230	002942	Molecular Profiling	MM_5230.SI_17003.SI_17004.exome.01	MM_5230.capt.SI_17033.HJLTYBCXY	1	1	Mt. Sinai Medical Center	Kappa	0.56	804.1	582	49935780
MM_5234	002946	Molecular Profiling	MM_5234.SI_17922.SI_17923.exome.01	MM_5234.capt.SI_17918.HMVY5BCXY	1	1	Wash U	Kappa	0.21	425.3	309.2	47066019
MM_5235	002951	Molecular Profiling	MM_5235.SI_17009.SI_17010.exome.01	MM_5235.capt.SI_17036.HJLNMBCXY	1	1	UM	Kappa	0.79	734	575.9	48181039
MM_5236	002947	Molecular Profiling	MM_5236.SI_17019.SI_17020.exome.01	MM_5236.capt.SI_17067.HJNTLBCXY	1	1	Mt. Sinai Medical Center	Kappa	0.81	778.7	603.9	49891319
MM_5237	002948	Molecular Profiling	MM_5237.SI_17021.SI_17022.exome.01	MM_5237.capt.SI_17068.HJNTLBCXY	1	1	Levine Cancer Institute	Not provided	0.2	710.7	532.3	52025282
MM_5239	002950	Molecular Profiling	MM_5239.SI_17025.SI_17026.exome.01	MM_5239.capt.SI_17070.HJNH5BCXY	1	1	Levine Cancer Institute	Kappa	0.77	742.3	582	42326400
MM_5240	002952	Molecular Profiling	MM_5240.SI_17084.SI_17085.exome.01	MM_5240.capt.SI_17071.HJNH5BCXY	1	1	Mt. Sinai Medical Center	Kappa	0.46	873.1	592	52292873
MM_5241	002954	Molecular Profiling	MM_5241.SI_17136.SI_17137.exome.01	MM_5241.capt.SI_17115.HJNLVBCXY	1	1	OSU	Lambda	0.79	782.1	583.6	41287508
MM_5242	002955	Molecular Profiling	MM_5242.SI_17138.SI_17139.exome.01	MM_5242.capt.SI_17116.HJNLVBCXY	1	1	Mt. Sinai Medical Center	Kappa	0.43	789.1	532.4	51252802
MM_5244	002958	Molecular Profiling	MM_5244.SI_17140.SI_17141.exome.01	MM_5244.capt.SI_17117.HJNLVBCXY	1	1	Mayo Clinic Jacksonville	Kappa	0.4	749.6	557.7	51873936
MM_5245	002957	Molecular Profiling	MM_5245.SI_17166.SI_17167.exome.01	MM_5245.capt.SI_17185.HJLJTBCXY	1	1	Mt. Sinai Medical Center	Kappa	0.23	736.5	413.3	43219938
MM_5246	002960	Molecular Profiling	MM_5246.SI_17168.SI_17169.exome.01	MM_5246.capt.SI_17186.HJLJTBCXY	1	1	Sarah Cannon Research Institute	Kappa	0.83	628	524	43668244
MM_5247	002961	Molecular Profiling	MM_5247.SI_17175.SI_17176.exome.01	MM_5247.capt.SI_17187.HJNT7BCXY	1	1	Karmanos	Kappa	0.73	768.3	538.1	49404292
MM_5248	002962	Molecular Profiling	MM_5248.SI_17177.SI_17178.exome.01	MM_5248.capt.SI_17188.HJNT7BCXY	1	1	Levine Cancer Institute	Lambda	0.2	724.8	524.6	46318784
MM_5249	002941	Molecular Profiling	MM_5249.SI_17377.SI_17378.exome.01	MM_5249.capt.SI_17197.HLLM3BCXY	1	1	Levine Cancer Institute	Kappa	0.33	694.3	557.1	48628515
MM_5251	002965	Molecular Profiling	MM_5251.SI_17205.SI_17206.exome.01	MM_5251.capt.SI_17200.HLWMMBCXY	1	1	Wash U	Not detected	0.7	838.3	589.2	51126777
MM_5253	002966	Molecular Profiling	MM_5253.SI_17267.SI_17268.exome.01	MM_5253.capt.SI_17223.HLWTMBCXY	1	1	Virginia Cancer Specialists	Kappa	0.5	754.6	554.3	44886115
MM_5257	002974	Molecular Profiling	MM_5257.SI_17301.SI_17302.exome.01	MM_5257.capt.SI_17290.HLVHCBCXY	1	1	Mt. Sinai Medical Center	Lambda	0.49	744.7	564.5	54671310
MM_5260	002972	Molecular Profiling	MM_5260.SI_28813.SI_28814.exome.01	MM_5260.capt.SI_28835.CD5Y3ANXX	1	1	Karmanos	Kappa	0.68	851	696.2	31290297
MM_5264	002978	Molecular Profiling	MM_5264.SI_17323.SI_17324.exome.01	MM_5264.capt.SI_17293.HLVG3BCXY	1	1	Wash U	Kappa	0.67	896.4	668.7	46341753
MM_5266	002967	Molecular Profiling	MM_5266.SI_17379.SI_17380.exome.01	MM_5266.capt.SI_17345.HLLM3BCXY	1	1	Levine Cancer Institute	Lambda	0.86	750.9	458.6	55913144
MM_5268	002983	Molecular Profiling	MM_5268.SI_17381.SI_17382.exome.01	MM_5268.capt.SI_17346.HLWLNBCXY	1	1	UM	Lambda	0.97	752.4	550.3	54656220
MM_5269	002982	Molecular Profiling	MM_5269.SI_17384.SI_17385.exome.01	MM_5269.capt.SI_17356.HLWLNBCXY	1	1	UCSF	Lambda	0.8	752.3	602.2	56176514
MM_5270	002984	Molecular Profiling	MM_5270.SI_17386.SI_17387.exome.01	MM_5270.capt.SI_17357.HLWLNBCXY	1	1	Hackensack UMC	Kappa	0.86	871.5	554.1	48808741
MM_5271	002985	Molecular Profiling	MM_5271.SI_17388.SI_17389.exome.01	MM_5271.capt.SI_17358.HLWLJBCXY	1	1	Mt. Sinai Medical Center	Kappa	0.22	1080.1	762.7	52203721
MM_5272	002986	Molecular Profiling	MM_5272.SI_17390.SI_17391.exome.01	MM_5272.capt.SI_17359.HLWLJBCXY	1	1	Wash U	Kappa	0.3	1015	763.1	59318976
MM_5273	002990	Molecular Profiling	MM_5273.SI_17440.SI_17441.exome.01	MM_5273.capt.SI_17419.HLWW7BCXY	1	1	Mt. Sinai Medical Center	Kappa	0.64	831.1	620.8	42762734
MM_5274	002987	Molecular Profiling	MM_5274.SI_17442.SI_17443.exome.01	MM_5274.capt.SI_17420.HLWW7BCXY	1	1	UCSF	Kappa	0.22	795.3	639.8	55337966
MM_5275	002989	Molecular Profiling	MM_5275.SI_17495.SI_17496.exome.01	MM_5275.capt.SI_17421.HLWM2BCXY	1	1	Baylor	Not provided	0.31	747.7	496.2	48383327
MM_5276	002991	Molecular Profiling	MM_5276.SI_17444.SI_17445.exome.01	MM_5276.capt.SI_17422.HLWWNBCXY	1	1	Mt. Sinai Medical Center	Kappa	0.65	826.4	680.2	49659304
MM_5277	002992	Molecular Profiling	MM_5277.SI_17446.SI_17447.exome.01	MM_5277.capt.SI_17423.HLWLYBCXY	1	1	Mt. Sinai Medical Center	Lambda	0.21	722.5	462.9	52497999
MM_5278	002996	Molecular Profiling	MM_5278.SI_17448.SI_17449.exome.01	MM_5278.capt.SI_17424.HLWLYBCXY	1	1	Mt. Sinai Medical Center	Kappa	0.54	763.8	555.3	66911893
MM_5279	002994	Molecular Profiling	MM_5279.SI_17450.SI_17451.exome.01	MM_5279.capt.SI_17425.HLWLYBCXY	1	1	Levine Cancer Institute	Kappa	0.67	792.7	548.4	56438236
MM_5283	002999	Molecular Profiling	MM_5283.SI_17469.SI_17470.exome.01	MM_5283.capt.SI_17457.HLWLTBCXY	1	1	UM	Kappa	0.29	636	589.7	51429713
MM_5285	003001	Molecular Profiling	MM_5285.SI_17497.SI_17498.exome.01	MM_5285.capt.SI_17458.HLWM2BCXY	1	1	Levine Cancer Institute	Kappa	0.86	738.4	563.1	54501218
MM_5286	002998	Molecular Profiling	MM_5286.SI_17499.SI_17500.exome.01	MM_5286.capt.SI_17459.HLWLLBCXY	1	1	Mt. Sinai Medical Center	Lambda	0.43	738.9	517.5	43924451
MM_5288	003003	Molecular Profiling	MM_5288.SI_20661.SI_20662.exome.01	MM_5288.capt.SI_20643.HCMNHBCX2	1	1	Wash U	Not detected	0.92	854.9	634.5	46253729
MM_5289	003004	Molecular Profiling	MM_5289.SI_17535.SI_17536.exome.01	MM_5289.capt.SI_17526.HLYVNBCXY	1	1	Princess Margaret Cancer Center	Not provided	0.49	838.7	548.1	53448152
MM_5291	003006	Molecular Profiling	MM_5291.SI_17541.SI_17542.exome.01	MM_5291.capt.SI_17527.HLYVNBCXY	1	1	Mayo Clinic Scottsdale	Kappa	0.51	610.9	623.9	50139831
MM_5292	003009	Molecular Profiling	MM_5292.SI_17543.SI_17544.exome.01	MM_5292.capt.SI_17528.HLYVNBCXY	1	1	Mt. Sinai Medical Center	Kappa	0.53	737.7	561.1	46306798
MM_5293	003008	Molecular Profiling	MM_5293.SI_17545.SI_17546.exome.01	MM_5293.capt.SI_17529.HLYVLBCXY	1	1	Levine Cancer Institute	Kappa	0.86	632.6	546.9	39361027
MM_5295	003011	Molecular Profiling	MM_5295.SI_17581.SI_17582.exome.01	MM_5295.capt.SI_17556.HLYVHBCXY	1	1	Sarah Cannon Research Institute	Kappa	0.66	863.9	629.4	46054033
MM_5296	003012	Molecular Profiling	MM_5296.SI_17617.SI_17618.exome.01	MM_5296.capt.SI_17633.HM25FBCXY	1	1	Hackensack UMC	Lambda	0.73	889.3	610.8	44287114
MM_5299	003015	Molecular Profiling	MM_5299.SI_17625.SI_17626.exome.01	MM_5299.capt.SI_17638.HM25FBCXY	1	1	Mayo Clinic Jacksonville	Lambda	0.88	762.1	551.9	50880913
MM_5300	003016	Molecular Profiling	MM_5300.SI_17627.SI_17628.exome.01	MM_5300.capt.SI_17639.HM255BCXY	1	1	Mt. Sinai Medical Center	Lambda	0.45	824.5	608.5	47079111
MM_5302	003021	Molecular Profiling	MM_5302.SI_17676.SI_17677.exome.01	MM_5302.capt.SI_17657.HN2HJBCXY	1	1	Mt. Sinai Medical Center	Kappa	0.37	840.4	628.9	47474728
MM_5303	003022	Molecular Profiling	MM_5303.SI_17678.SI_17679.exome.01	MM_5303.capt.SI_17658.HN2HJBCXY	1	1	City of Hope	Not provided	0.67	758.5	524.7	49502326
MM_5304	003023	Molecular Profiling	MM_5304.SI_17690.SI_17691.exome.01	MM_5304.capt.SI_17659.HN2HJBCXY	1	1	Mt. Sinai Medical Center	Kappa	0.45	780.9	540.6	46853341
MM_5305	003024	Molecular Profiling	MM_5305.SI_17692.SI_17693.exome.01	MM_5305.capt.SI_17660.HMWMCBCXY	1	1	Levine Cancer Institute	Lambda	0.8	774.9	558.5	49042210
MM_5307	003026	Molecular Profiling	MM_5307.SI_17712.SI_17713.exome.01	MM_5307.capt.SI_17701.HMWJ5BCXY	1	1	Mt. Sinai Medical Center	Lambda	0.64	765.8	601.7	39740145
MM_5308	003027	Molecular Profiling	MM_5308.SI_17722.SI_17723.exome.01	MM_5308.capt.SI_17707.HMWJ5BCXY	1	1	Mt. Sinai Medical Center	Kappa	0.22	749	627.5	46976011
MM_5310	003029	Molecular Profiling	MM_5310.SI_17724.SI_17725.exome.01	MM_5310.capt.SI_17708.HN2LTBCXY	1	1	Mt. Sinai Medical Center	Kappa	0.46	758.6	547.7	56711733
MM_5311	003030	Molecular Profiling	MM_5311.SI_17726.SI_17727.exome.01	MM_5311.capt.SI_17709.HN2LTBCXY	1	1	Levine Cancer Institute	Kappa	0.81	781.4	545.6	56654147
MM_5313	003036	Molecular Profiling	MM_5313.SI_17796.SI_17797.exome.01	MM_5313.capt.SI_17764.HMCMNBCXY	1	1	UM	Kappa	0.9	649.9	484.4	97217587
MM_5315	003033	Molecular Profiling	MM_5315.SI_17802.SI_17803.exome.01	MM_5315.capt.SI_17766.HMCMNBCXY	1	1	Mt. Sinai Medical Center	Kappa	0.92	640.3	479.9	41786351
MM_5316	003037	Molecular Profiling	MM_5316.SI_17804.SI_17805.exome.01	MM_5316.capt.SI_17767.HMCMGBCXY	1	1	UCSF	Kappa	0.79	670.4	528	55745923
MM_5318	003039	Molecular Profiling	MM_5318.SI_17844.SI_17845.exome.01	MM_5318.capt.SI_17825.HMVGFBCXY	1	1	Hackensack UMC	Kappa	0.78	640.2	415.3	61375926
MM_5319	003040	Molecular Profiling	MM_5319.SI_17846.SI_17847.exome.01	MM_5319.capt.SI_17826.HMVGFBCXY	1	1	Mt. Sinai Medical Center	Kappa	0.45	674.6	495.5	50407499
MM_5320	003041	Molecular Profiling	MM_5320.SI_17850.SI_17851.exome.01	MM_5320.capt.SI_17827.HMCMLBCXY	1	1	Sarah Cannon Research Institute	Kappa	0.47	811.4	551.3	57109488
MM_5321	003042	Molecular Profiling	MM_5321.SI_17852.SI_17853.exome.01	MM_5321.capt.SI_17828.HMVGFBCXY	1	1	UM	Lambda	0.82	489.3	329.8	72760014
MM_5323	003047	Molecular Profiling	MM_5323.SI_17920.SI_17921.exome.01	MM_5323.capt.SI_17915.HMVY5BCXY	1	1	UM	Kappa	0.66	491.9	351.1	103431759
MM_5324	003043	Molecular Profiling	MM_5324.SI_17924.SI_17925.exome.01	MM_5324.capt.SI_17916.HMT53BCXY	1	1	City of Hope	Not provided	0.89	590.5	396.1	64739966
MM_5326	003044	Molecular Profiling	MM_5326.SI_17926.SI_17927.exome.01	MM_5326.capt.SI_17917.HMT53BCXY	1	1	Karmanos	Not provided	0.9	541.8	421.9	66185094
MM_5328	003050	Molecular Profiling	MM_5328.SI_17993.SI_17994.exome.01	MM_5328.capt.SI_17967.HMVNLBCXY	1	1	Emory University Winship Cancer Institute	Lambda	0.27	805.3	532.5	48410423
MM_5330	003056	Molecular Profiling	MM_5330.SI_18023.SI_18024.exome.01	MM_5330.capt.SI_17997.HMVNMBCXY	1	1	UM	Kappa	0.77	673	506.1	48347459
MM_5334	003055	Molecular Profiling	MM_5334.SI_18109.SI_18110.exome.01	MM_5334.capt.SI_18087.HMTCWBCXY	1	1	Emory University Winship Cancer Institute	Kappa	0.4	795.9	591.7	44736003
MM_5335	003058	Molecular Profiling	MM_5335.SI_18111.SI_18112.exome.01	MM_5335.capt.SI_18088.HMTCWBCXY	1	1	Mayo Clinic Jacksonville	Kappa	0.21	778.8	568.8	54231676
MM_5336	003060	Molecular Profiling	MM_5336.SI_18125.SI_18126.exome.01	MM_5336.capt.SI_18089.HMVYMBCXY	1	1	Sarah Cannon Research Institute	Lambda	0.73	786.3	593.3	55907929
MM_5338	003062	Molecular Profiling	MM_5338.SI_18137.SI_18138.exome.01	MM_5338.capt.SI_18121.HMVYMBCXY	1	1	Sarah Cannon Research Institute	Lambda	0.87	693	512.1	45081028
MM_5340	003063	Molecular Profiling	MM_5340.SI_18159.SI_18160.exome.01	MM_5340.capt.SI_18146.HMT2LBCXY	1	1	Levine Cancer Institute	Kappa	0.41	807.2	600	32333548
MM_5341	003065	Molecular Profiling	MM_5341.SI_18161.SI_18162.exome.01	MM_5341.capt.SI_18147.HMT2LBCXY	1	1	Hackensack UMC	Kappa	0.83	763.9	572.7	42343132
MM_5342	003066	Molecular Profiling	MM_5342.SI_18163.SI_18164.exome.01	MM_5342.capt.SI_18148.HMTF2BCXY	1	1	Wash U	Kappa	0.27	891.2	552.1	46656712
MM_5343	003069	Molecular Profiling	MM_5343.SI_18165.SI_18166.exome.01	MM_5343.capt.SI_18149.HMTF2BCXY	1	1	UM	Kappa	0.41	873.5	512.1	58515048
MM_5344	003067	Molecular Profiling	MM_5344.SI_18242.SI_18243.exome.01	MM_5344.capt.SI_18225.HTW5CBCXY	1	1	Mayo Clinic Scottsdale	Kappa	0.59	820.7	515.4	54502688
MM_5345	003068	Molecular Profiling	MM_5345.SI_18244.SI_18245.exome.01	MM_5345.capt.SI_18226.HTW5CBCXY	1	1	Baylor	Lambda	0.23	669.9	561.8	56690520
MM_5347	003048	Molecular Profiling	MM_5347.SI_18256.SI_18257.exome.01	MM_5347.capt.SI_18227.HTW3GBCXY	1	1	Levine Cancer Institute	Kappa	0.45	768.3	547.9	53666099
MM_5348	003071	Molecular Profiling	MM_5348.SI_18258.SI_18259.exome.01	MM_5348.capt.SI_18228.HTW5CBCXY	1	1	UCSF	Kappa	0.94	820.7	579.2	51576342
MM_5349	003072	Molecular Profiling	MM_5349.SI_20906.SI_20907.exome.01	MM_5349.capt.SI_20896.HCMMTBCX2	1	1	UM	Kappa	0.92	747.3	516.2	39097749
MM_5350	003073	Molecular Profiling	MM_5350.SI_18431.SI_18432.exome.01	MM_5350.capt.SI_18437.HTT7LBCXY	1	1	Levine Cancer Institute	Lambda	0.34	342	457.6	52144336
MM_5351	003074	Molecular Profiling	MM_5351.SI_18475.SI_18476.exome.01	MM_5351.capt.SI_18479.HTVF7BCXY	1	1	Princess Margaret Cancer Center	Lambda	0.93	678.6	650	53691566
MM_5352	003075	Molecular Profiling	MM_5352.SI_23225.SI_23226.exome.01	MM_5352.capt.SI_23237.HMFNKBCX2	1	1	Wash U	Lambda	0.63	464.7	400	40293927
MM_5353	003077	Molecular Profiling	MM_5353.SI_18534.SI_18535.exome.01	MM_5353.capt.SI_18502.HTW3JBCXY	1	1	UM	Kappa	0.61	750.4	593	40805385
MM_5354	003078	Molecular Profiling	MM_5354.SI_18540.SI_18541.exome.01	MM_5354.capt.SI_18503.HTW3JBCXY	1	1	Levine Cancer Institute	Lambda	0.22	524.2	521.4	56688037
MM_5356	003079	Molecular Profiling	MM_5356.SI_18581.SI_18582.exome.01	MM_5356.capt.SI_18556.HTVYYBCXY	1	1	Mayo Clinic Jacksonville	Kappa	0.69	799.2	513.9	53188591
MM_5358	003081	Molecular Profiling	MM_5358.SI_18631.SI_18632.exome.01	MM_5358.capt.SI_18623.HTVF2BCXY	1	1	OSU	Kappa	0.89	646.7	540.8	53533430
MM_5360	003083	Molecular Profiling	MM_5360.SI_18643.SI_18644.exome.01	MM_5360.capt.SI_18624.HTVF2BCXY	1	1	Virginia Cancer Specialists	Lambda	0.73	614.9	445.4	54158819
MM_5363	003087	Molecular Profiling	MM_5363.SI_20686.SI_20687.exome.01	MM_5363.capt.SI_20664.HCMLYBCX2	1	1	UM	Not detected	0.62	531.1	562.3	54620751
MM_5364	003088	Molecular Profiling	MM_5364.SI_18689.SI_18690.exome.01	MM_5364.capt.SI_18661.HTW2NBCXY	1	1	UM	Lambda	0.81	733.6	644.9	41630628
MM_5366	003090	Molecular Profiling	MM_5366.SI_18718.SI_18719.exome.01	MM_5366.capt.SI_18795.HTW53BCXY	1	1	Sarah Cannon Research Institute	Lambda	0.43	661.7	560.4	46308670
MM_5367	003092	Molecular Profiling	MM_5367.SI_18720.SI_18721.exome.01	MM_5367.capt.SI_18698.HTW2JBCXY	1	1	UM	Kappa	0.38	758.7	555.5	47582122
MM_5369	003093	Molecular Profiling	MM_5369.SI_18963.SI_18964.exome.01	MM_5369.capt.SI_18934.HYJC7BCXY	1	1	Sarah Cannon Research Institute	Kappa	0.93	552.3	550.1	46010022
MM_5371	003095	Molecular Profiling	MM_5371.SI_18778.SI_18779.exome.01	MM_5371.capt.SI_18733.HTVCJBCXY	1	1	Mayo Clinic Jacksonville	Lambda	0.93	640.2	476.5	53756370
MM_5372	003096	Molecular Profiling	MM_5372.SI_18780.SI_18781.exome.01	MM_5372.capt.SI_18734.HTVCJBCXY	1	1	Wash U	Kappa	0.88	443.5	655.7	53650010
MM_5373	003097	Molecular Profiling	MM_5373.SI_18782.SI_18783.exome.01	MM_5373.capt.SI_18735.HTW3NBCXY	1	1	Princess Margaret Cancer Center	Not provided	0.48	612.5	510.3	50443472
MM_5374	003098	Molecular Profiling	MM_5374.SI_18802.SI_18803.exome.01	MM_5374.capt.SI_18789.HTW3TBCXY	1	1	Mayo Clinic Scottsdale	Kappa	0.63	735.7	632.4	40078058
MM_5375	003085	Molecular Profiling	MM_5375.SI_18804.SI_18805.exome.01	MM_5375.capt.SI_18790.HTW3TBCXY	1	1	Karmanos	Kappa	0.64	688.4	687.8	53634244
MM_5377	003100	Molecular Profiling	MM_5377.SI_18851.SI_18852.exome.01	MM_5377.capt.SI_18830.HTYHLBCXY	1	1	Princess Margaret Cancer Center	Not provided	0.73	667.3	555.8	44991778
MM_5378	003101	Molecular Profiling	MM_5378.SI_18965.SI_18966.exome.01	MM_5378.capt.SI_18935.HY7C5BCXY	1	1	UCSF	Kappa	0.41	734.4	597.3	47406369
MM_5383	003108	Molecular Profiling	MM_5383.SI_19070.SI_19071.exome.01	MM_5383.capt.SI_19045.HYJF2BCXY	1	1	Emory University Winship Cancer Institute	Kappa	0.67	802.6	675.4	51800949
MM_5384	003109	Molecular Profiling	MM_5384.SI_19072.SI_19073.exome.01	MM_5384.capt.SI_19046.HYJF2BCXY	1	1	Hackensack UMC	Lambda	0.67	780.7	705.6	52126556
MM_5385	003105	Molecular Profiling	MM_5385.SI_19104.SI_19105.exome.01	MM_5385.capt.SI_19086.HYJGMBCXY	1	1	Virginia Cancer Specialists	Not provided	0.7	924.7	598.7	41543428
MM_5386	003111	Molecular Profiling	MM_5386.SI_19151.SI_19152.exome.01	MM_5386.capt.SI_19121.HY7VVBCXY	1	1	Mayo Clinic Jacksonville	Kappa	0.33	511.3	559.8	47435746
MM_5388	003113	Molecular Profiling	MM_5388.SI_19153.SI_19154.exome.01	MM_5388.capt.SI_19122.HY7VVBCXY	1	1	Sarah Cannon Research Institute	Lambda	0.81	736.4	494.2	49674419
MM_5389	003114	Molecular Profiling	MM_5389.SI_19155.SI_19156.exome.01	MM_5389.capt.SI_19123.HYJL5BCXY	1	1	Wash U	Kappa	0.93	624	547.3	45242345
MM_5390	003115	Molecular Profiling	MM_5390.SI_19157.SI_19158.exome.01	MM_5390.capt.SI_19124.HYJL5BCXY	1	1	Baylor	Lambda	0.86	599.1	533.2	36707780
MM_5391	003116	Molecular Profiling	MM_5391.SI_19207.SI_19208.exome.01	MM_5391.capt.SI_19175.HYJJJBCXY	1	1	Mayo Clinic Scottsdale	Lambda	0.38	592.4	510.1	45081444
MM_5392	003117	Molecular Profiling	MM_5392.SI_19219.SI_19220.exome.01	MM_5392.capt.SI_19176.HYJNYBCXY	1	1	Mayo Clinic Scottsdale	Lambda	0.38	735.6	442.7	48057226
MM_5393	003118	Molecular Profiling	MM_5393.SI_19221.SI_19222.exome.01	MM_5393.capt.SI_19178.HYJJJBCXY	1	1	Princess Margaret Cancer Center	Kappa	0.88	486.3	458.9	48817815
MM_5394	003119	Molecular Profiling	MM_5394.SI_19223.SI_19224.exome.01	MM_5394.capt.SI_19179.HYJJJBCXY	1	1	Wash U	Not detected	0.35	608.6	472.2	42246920
MM_5395	003120	Molecular Profiling	MM_5395.SI_19249.SI_19250.exome.01	MM_5395.capt.SI_19261.HYJJFBCXY	1	1	OSU	Lambda	0.5	473.1	473.9	35084682
MM_5396	003122	Molecular Profiling	MM_5396.SI_19251.SI_19252.exome.01	MM_5396.capt.SI_19262.HYJJFBCXY	1	1	UCSF	Kappa	0.92	828.3	461	42140169
MM_5397	003123	Molecular Profiling	MM_5397.SI_19255.SI_19256.exome.01	MM_5397.capt.SI_19263.HYJJCBCXY	1	1	UM	Lambda	0.56	539.5	595.2	46678658
MM_5398	003124	Molecular Profiling	MM_5398.SI_19257.SI_19258.exome.01	MM_5398.capt.SI_19264.HYJJCBCXY	1	1	Wash U	Lambda	0.93	680.2	414.1	47669351
MM_5400	003125	Molecular Profiling	MM_5400.SI_19297.SI_19298.exome.01	MM_5400.capt.SI_19271.HYJJ3BCXY	1	1	City of Hope	Kappa	0.24	487.2	541.2	45539689
MM_5401	003126	Molecular Profiling	MM_5401.SI_19299.SI_19300.exome.01	MM_5401.capt.SI_19272.HYJGHBCXY	1	1	UCSF	Lambda	0.72	439.4	468.6	48578319
MM_5402	003128	Molecular Profiling	MM_5402.SI_19301.SI_19302.exome.01	MM_5402.capt.SI_19273.HYJGHBCXY	1	1	Hackensack UMC	Kappa	0.59	564	495.2	40177611
MM_5403	003129	Molecular Profiling	MM_5403.SI_19356.SI_19357.exome.01	MM_5403.capt.SI_19316.HYJJKBCXY	1	1	Virginia Cancer Specialists	Lambda	0.87	508.6	484.4	46109179
MM_5404	003130	Molecular Profiling	MM_5404.SI_19358.SI_19359.exome.01	MM_5404.capt.SI_19317.HYJJKBCXY	1	1	Sarah Cannon Research Institute	Lambda	0.85	495.8	469.1	41301282
MM_5405	003131	Molecular Profiling	MM_5405.SI_19360.SI_19361.exome.01	MM_5405.capt.SI_19318.HYJHGBCXY	1	1	Virginia Cancer Specialists	Kappa	0.96	610.6	343.6	46878160
MM_5406	003132	Molecular Profiling	MM_5406.SI_19362.SI_19363.exome.01	MM_5406.capt.SI_19319.HYJHGBCXY	1	1	UCSF	Kappa	0.43	496.5	454.6	34377149
MM_5407	003133	Molecular Profiling	MM_5407.SI_19364.SI_19365.exome.01	MM_5407.capt.SI_19320.HYJHGBCXY	1	1	Emory University Winship Cancer Institute	Not provided	0.63	416.1	466	51169417
MM_5408	003134	Molecular Profiling	MM_5408.SI_19382.SI_19383.exome.01	MM_5408.capt.SI_19376.HYJH7BCXY	1	1	UCSF	Kappa	0.92	811.2	555	50031599
MM_5411	003137	Molecular Profiling	MM_5411.SI_19437.SI_19438.exome.01	MM_5411.capt.SI_19405.HYJGCBCXY	1	1	Virginia Cancer Specialists	Lambda	0.85	628.5	432.7	45201897
MM_5412	003139	Molecular Profiling	MM_5412.SI_19439.SI_19440.exome.01	MM_5412.capt.SI_19406.HYJGCBCXY	1	1	Princess Margaret Cancer Center	Lambda	0.27	563	391.2	45554763
MM_5413	003140	Molecular Profiling	MM_5413.SI_19490.SI_19491.exome.01	MM_5413.capt.SI_19449.HYJG7BCXY	1	1	Levine Cancer Institute	Kappa	0.45	628	425.6	47267482
MM_5415	003142	Molecular Profiling	MM_5415.SI_19494.SI_19495.exome.01	MM_5415.capt.SI_19451.HYJG7BCXY	1	1	Levine Cancer Institute	Kappa	0.44	448.1	501.1	34626498
MM_5418	003148	Molecular Profiling	MM_5418.SI_19596.SI_19597.exome.01	MM_5418.capt.SI_19531.HYJGKBCXY	1	1	Hackensack UMC	Kappa	0.43	749.6	545.1	47732141
MM_5419	003149	Molecular Profiling	MM_5419.SI_19598.SI_19599.exome.01	MM_5419.capt.SI_19532.HYJLTBCXY	1	1	UCSF	Kappa	0.46	472.8	392.9	46789160
MM_5420	003151	Molecular Profiling	MM_5420.SI_19635.SI_19636.exome.01	MM_5420.capt.SI_19602.HYJT2BCXY	1	1	Mayo Clinic Jacksonville	Lambda	0.58	381	419.5	49186763
MM_5421	003150	Molecular Profiling	MM_5421.SI_19637.SI_19638.exome.01	MM_5421.capt.SI_19603.HYJT2BCXY	1	1	UCSF	Kappa	0.45	362.7	397.8	43352271
MM_5423	003152	Molecular Profiling	MM_5423.SI_19686.SI_19687.exome.01	MM_5423.capt.SI_19664.HYJG2BCXY	1	1	Levine Cancer Institute	Kappa	0.3	316	457.6	52364356
MM_5425	003157	Molecular Profiling	MM_5425.SI_19690.SI_19691.exome.01	MM_5425.capt.SI_19665.HYJJ5BCXY	1	1	UM	Lambda	0.24	618.3	457	49902548
MM_5426	003155	Molecular Profiling	MM_5426.SI_19698.SI_19699.exome.01	MM_5426.capt.SI_19666.HYJJ5BCXY	1	1	Emory University Winship Cancer Institute	Kappa	0.85	146.1	141.8	49512554
MM_5428	003159	Molecular Profiling	MM_5428.SI_19747.SI_19748.exome.01	MM_5428.capt.SI_19711.HYJHLBCXY	1	1	Levine Cancer Institute	Kappa	0.46	715.8	746.5	49021365
MM_5429	003160	Molecular Profiling	MM_5429.SI_19750.SI_19751.exome.01	MM_5429.capt.SI_19712.HYJHLBCXY	1	1	Virginia Cancer Specialists	Kappa	0.49	800.6	519	51167435
MM_5431	003162	Molecular Profiling	MM_5431.SI_19754.SI_19755.exome.01	MM_5431.capt.SI_19714.H53N5BCX2	1	1	Virginia Cancer Specialists	Kappa	0.94	674.1	494.4	45159745
MM_5434	003166	Molecular Profiling	MM_5434.SI_19802.SI_19803.exome.01	MM_5434.capt.SI_19760.H53N5BCX2	1	1	Princess Margaret Cancer Center	Kappa	0.76	705.4	544.9	53639823
MM_5435	003158	Molecular Profiling	MM_5435.SI_19827.SI_19828.exome.01	MM_5435.capt.SI_19846.H3FFNBCX2	1	1	Mayo Clinic Scottsdale	Kappa	0.64	632.1	507.2	39964791
MM_5437	003167	Molecular Profiling	MM_5437.SI_19896.SI_19897.exome.01	MM_5437.capt.SI_19888.H3FNGBCX2	1	1	Mayo Clinic Scottsdale	Lambda	0.22	755.6	543.9	40962129
MM_5438	003168	Molecular Profiling	MM_5438.SI_19900.SI_19901.exome.01	MM_5438.capt.SI_19904.H3CYTBCX2	1	1	Mayo Clinic Scottsdale	Kappa	0.92	583	546.4	38184087
MM_5440	003170	Molecular Profiling	MM_5440.SI_19934.SI_19935.exome.01	MM_5440.capt.SI_19913.CC5B7ANXX	1	1	UM	Kappa	0.8	360.5	518.9	51513731
MM_5441	003171	Molecular Profiling	MM_5441.SI_19936.SI_19937.exome.01	MM_5441.capt.SI_19914.CC5B7ANXX	1	1	UM	Lambda	0.26	786.9	592.4	52248969
MM_5442	003172	Molecular Profiling	MM_5442.SI_20023.SI_20024.exome.01	MM_5442.capt.SI_20015.H3JHKBCX2	1	1	Virginia Cancer Specialists	Not provided	0.81	616.4	401	43618670
MM_5445	003177	Molecular Profiling	MM_5445.SI_20105.SI_20106.exome.01	MM_5445.capt.SI_20095.H3J5FBCX2	1	1	Karmanos	Kappa	0.99	738.8	565.4	60900790
MM_5446	003178	Molecular Profiling	MM_5446.SI_20259.SI_20260.exome.01	MM_5446.capt.SI_20164.H3JGFBCX2	1	1	Virginia Cancer Specialists	Kappa	0.33	765.3	607.4	44531609
MM_5447	003179	Molecular Profiling	MM_5447.SI_20261.SI_20262.exome.01	MM_5447.capt.SI_20165.H3JGFBCX2	1	1	Virginia Cancer Specialists	Kappa	0.78	739.7	517.6	49354810
MM_5448	003181	Molecular Profiling	MM_5448.SI_20263.SI_20264.exome.01	MM_5448.capt.SI_20166.H3JGFBCX2	1	1	Mayo Clinic Jacksonville	Kappa	0.67	626	540.1	39338676
MM_5449	003174	Molecular Profiling	MM_5449.SI_20265.SI_20266.exome.01	MM_5449.capt.SI_20167.H3FFHBCX2	1	1	Karmanos	Kappa	0.6	529.2	508.8	54821952
MM_5450	003175	Molecular Profiling	MM_5450.SI_20267.SI_20268.exome.01	MM_5450.capt.SI_20168.H3FFHBCX2	1	1	Princess Margaret Cancer Center	Kappa	0.65	531.8	525.4	47107853
MM_5451	003182	Molecular Profiling	MM_5451.SI_20269.SI_20270.exome.01	MM_5451.capt.SI_20169.H3FFHBCX2	1	1	Wash U	Kappa	0.77	701.2	517.9	49644484
MM_5452	003183	Molecular Profiling	MM_5452.SI_20292.SI_20293.exome.01	MM_5452.capt.SI_20274.H3FNNBCX2	1	1	UM	Kappa	0.41	928.3	492.2	54381505
MM_5453	003180	Molecular Profiling	MM_5453.SI_20294.SI_20295.exome.01	MM_5453.capt.SI_20275.H3FNNBCX2	1	1	Mayo Clinic Scottsdale	Kappa	0.68	758.2	579.5	53904538
MM_5455	003186	Molecular Profiling	MM_5455.SI_20322.SI_20323.exome.01	MM_5455.capt.SI_20297.H3CTWBCX2	1	1	Levine Cancer Institute	Kappa	0.85	754.1	524.3	41354170
MM_5456	003187	Molecular Profiling	MM_5456.SI_20334.SI_20335.exome.01	MM_5456.capt.SI_20315.H3CTWBCX2	1	1	Virginia Cancer Specialists	Kappa	0.49	761.7	524.3	44464358
MM_5457	003188	Molecular Profiling	MM_5457.SI_20336.SI_20337.exome.01	MM_5457.capt.SI_20316.H3F3KBCX2	1	1	Wash U	Kappa	0.7	669.2	587.1	49485422
MM_5459	003190	Molecular Profiling	MM_5459.SI_20403.SI_20404.exome.01	MM_5459.capt.SI_20374.H3FG7BCX2	1	1	Princess Margaret Cancer Center	Not provided	0.49	579.1	470.7	34500760
MM_5460	003191	Molecular Profiling	MM_5460.SI_20414.SI_20415.exome.01	MM_5460.capt.SI_20407.H3CVWBCX2	1	1	Mayo Clinic Jacksonville	Kappa	0.92	856.5	635.4	52826055
MM_5461	003192	Molecular Profiling	MM_5461.SI_20416.SI_20417.exome.01	MM_5461.capt.SI_20408.H3CVWBCX2	1	1	Mayo Clinic Jacksonville	Kappa	0.42	463.8	294	50512220
MM_5462	003193	Molecular Profiling	MM_5462.SI_20418.SI_20419.exome.01	MM_5462.capt.SI_20409.H3J3HBCX2	1	1	Princess Margaret Cancer Center	Not provided	0.48	631.1	524.7	54612655
MM_5464	003195	Molecular Profiling	MM_5464.SI_20420.SI_20421.exome.01	MM_5464.capt.SI_20410.H3J3HBCX2	1	1	Princess Margaret Cancer Center	Not provided	0.6	756.5	478	52872858
MM_5468	003199	Molecular Profiling	MM_5468.SI_20491.SI_20492.exome.01	MM_5468.capt.SI_20462.H3JFYBCX2	1	1	Virginia Cancer Specialists	Kappa	0.64	726.8	562.8	41858209
MM_5469	003200	Molecular Profiling	MM_5469.SI_20504.SI_20505.exome.01	MM_5469.capt.SI_20463.H3JFYBCX2	1	1	Emory University Winship Cancer Institute	Kappa	0.22	699.1	576.3	46186391
MM_5470	003201	Molecular Profiling	MM_5470.SI_20512.SI_20513.exome.01	MM_5470.capt.SI_20471.H3FV2BCX2	1	1	UCSF	Kappa	0.91	710.7	589.5	54466050
MM_5471	003202	Molecular Profiling	MM_5471.SI_20514.SI_20515.exome.01	MM_5471.capt.SI_20472.H3FV2BCX2	1	1	Emory University Winship Cancer Institute	Lambda	0.86	737.4	550.4	45784194
MM_5472	003205	Molecular Profiling	MM_5472.SI_20516.SI_20517.exome.01	MM_5472.capt.SI_20473.H3F7WBCX2	1	1	UM	Lambda	0.51	339.8	464.9	53527670
MM_5473	003203	Molecular Profiling	MM_5473.SI_20548.SI_20549.exome.01	MM_5473.capt.SI_20474.H3F7WBCX2	1	1	Karmanos	Lambda	0.37	474.4	565.6	33848973
MM_5475	003206	Molecular Profiling	MM_5475.SI_20550.SI_20551.exome.01	MM_5475.capt.SI_20475.H3F7WBCX2	1	1	Wash U	Kappa	0.76	714.1	561.5	46576905
MM_5478	003209	Molecular Profiling	MM_5478.SI_20607.SI_20608.exome.01	MM_5478.capt.SI_20592.HCMNWBCX2	1	1	Virginia Cancer Specialists	Lambda	0.61	756.6	536	56724720
MM_5480	003212	Molecular Profiling	MM_5480.SI_20625.SI_20626.exome.01	MM_5480.capt.SI_20614.HCN3VBCX2	1	1	UCSF	Kappa	0.8	935.8	598.9	56101603
MM_5481	003213	Molecular Profiling	MM_5481.SI_20637.SI_20638.exome.01	MM_5481.capt.SI_20616.HCN3VBCX2	1	1	Emory University Winship Cancer Institute	Lambda	0.32	824.6	568.8	50261792
MM_5482	003214	Molecular Profiling	MM_5482.SI_20653.SI_20654.exome.01	MM_5482.capt.SI_20644.HCMNHBCX2	1	1	UM	Lambda	0.89	737.5	644.3	44283055
MM_5484	003215	Molecular Profiling	MM_5484.SI_20657.SI_20658.exome.01	MM_5484.capt.SI_20645.HCMM7BCX2	1	1	Virginia Cancer Specialists	Not provided	0.45	714.5	522.2	54172340
MM_5485	003216	Molecular Profiling	MM_5485.SI_20659.SI_20660.exome.01	MM_5485.capt.SI_20646.HCMM7BCX2	1	1	Wash U	Kappa	0.43	842.2	628.3	62609805
MM_5486	003218	Molecular Profiling	MM_5486.SI_20692.SI_20693.exome.01	MM_5486.capt.SI_20665.HCMLYBCX2	1	1	Mayo Clinic Jacksonville	Kappa	0.66	670.3	553	53665636
MM_5487	003219	Molecular Profiling	MM_5487.SI_20694.SI_20695.exome.01	MM_5487.capt.SI_20666.HCMLYBCX2	1	1	Mayo Clinic Rochester	Lambda	0.77	652.5	508	46870682
MM_5488	003220	Molecular Profiling	MM_5488.SI_20696.SI_20697.exome.01	MM_5488.capt.SI_20667.HCMNVBCX2	1	1	Hackensack UMC	Kappa	0.32	640	528.3	41919003
MM_5491	003224	Molecular Profiling	MM_5491.SI_20715.SI_20717.exome.01	MM_5491.capt.SI_20668.HCMMKBCX2	1	1	Karmanos	Not provided	0.82	698	490.5	45587288
MM_5492	003225	Molecular Profiling	MM_5492.SI_20718.SI_20719.exome.01	MM_5492.capt.SI_20670.HCMNVBCX2	1	1	Mayo Clinic Jacksonville	Kappa	0.34	620.9	447.8	58026934
MM_5494	003227	Molecular Profiling	MM_5494.SI_20764.SI_20765.exome.01	MM_5494.capt.SI_20721.HCMMFBCX2	1	1	Princess Margaret Cancer Center	Not provided	0.68	787.8	600	44959084
MM_5495	003228	Molecular Profiling	MM_5495.SI_20766.SI_20767.exome.01	MM_5495.capt.SI_20722.HCMMFBCX2	1	1	Wash U	Kappa	0.88	790.7	584.2	49532685
MM_5496	003229	Molecular Profiling	MM_5496.SI_20768.SI_20769.exome.01	MM_5496.capt.SI_20723.HCMM2BCX2	1	1	Sarah Cannon Research Institute	Kappa	0.54	801.5	599.8	45016850
MM_5497	003221	Molecular Profiling	MM_5497.SI_20770.SI_20771.exome.01	MM_5497.capt.SI_20724.HCMM2BCX2	1	1	Mayo Clinic Scottsdale	Kappa	0.93	820	553.1	47144763
MM_5498	003231	Molecular Profiling	MM_5498.SI_20787.SI_20788.exome.01	MM_5498.capt.SI_20772.HCMNCBCX2	1	1	UM	Kappa	0.79	672.4	466.2	40740797
MM_5500	003232	Molecular Profiling	MM_5500.SI_20843.SI_20844.exome.01	MM_5500.capt.SI_20818.HCMNNBCX2	1	1	UCSF	Biclonal	0.76	868.7	582.6	41104941
MM_5502	003234	Molecular Profiling	MM_5502.SI_20847.SI_20848.exome.01	MM_5502.capt.SI_20820.HCMNNBCX2	1	1	Princess Margaret Cancer Center	Not provided	0.45	799.4	569	49919512
MM_5506	003238	Molecular Profiling	MM_5506.SI_20863.SI_20864.exome.01	MM_5506.capt.SI_20855.HCMT3BCX2	1	1	Karmanos	Kappa	0.78	719.7	508.5	45199890
MM_5507	003239	Molecular Profiling	MM_5507.SI_20865.SI_20866.exome.01	MM_5507.capt.SI_20856.HCMT3BCX2	1	1	UM	Kappa	0.94	600.7	526.2	47217967
MM_5508	003240	Molecular Profiling	MM_5508.SI_20887.SI_20888.exome.01	MM_5508.capt.SI_20872.HCMMMBCX2	1	1	Mayo Clinic Jacksonville	Kappa	0.6	749.9	545.2	44310186
MM_5509	003241	Molecular Profiling	MM_5509.SI_20889.SI_20890.exome.01	MM_5509.capt.SI_20873.HCMMMBCX2	1	1	UCSF	Kappa	0.81	790.3	575.9	52773453
MM_5511	003243	Molecular Profiling	MM_5511.SI_20891.SI_20892.exome.01	MM_5511.capt.SI_20874.HCMMMBCX2	1	1	Karmanos	Kappa	0.92	727.7	495.5	47868185
MM_5512	003244	Molecular Profiling	MM_5512.SI_20923.SI_20924.exome.01	MM_5512.capt.SI_20897.HCMMVBCX2	1	1	Wash U	Kappa	0.39	694.7	547.1	44678314
MM_5514	003246	Molecular Profiling	MM_5514.SI_20950.SI_20951.exome.01	MM_5514.capt.SI_20927.HCMV3BCX2	1	1	Wash U	Lambda	0.55	839.8	524.9	44229762
MM_5515	003247	Molecular Profiling	MM_5515.SI_20975.SI_20976.exome.01	MM_5515.capt.SI_20963.HCVFFBCX2	1	1	City of Hope	Not provided	0.78	789.3	613.4	47859504
MM_5519	003251	Molecular Profiling	MM_5519.SI_20991.SI_20992.exome.01	MM_5519.capt.SI_20966.HF5CWBCX2	1	1	Hackensack UMC	Not provided	0.65	786.9	613.6	36195602
MM_5520	003252	Molecular Profiling	MM_5520.SI_21003.SI_21004.exome.01	MM_5520.capt.SI_21010.HG5WLBCX2	1	1	Emory University Winship Cancer Institute	Kappa	0.78	746.9	536.4	48268176
MM_5521	003253	Molecular Profiling	MM_5521.SI_21005.SI_21006.exome.01	MM_5521.capt.SI_21011.HG5WLBCX2	1	1	Hackensack UMC	Lambda	0.4	647.5	450.2	50921670
MM_5522	003254	Molecular Profiling	MM_5522.SI_21035.SI_21036.exome.01	MM_5522.capt.SI_21018.HG5WHBCX2	1	1	Emory University Winship Cancer Institute	Kappa	0.24	782.4	571.5	51807577
MM_5523	003255	Molecular Profiling	MM_5523.SI_21037.SI_21038.exome.01	MM_5523.capt.SI_21019.HG5WHBCX2	1	1	Sarah Cannon Research Institute	Kappa	0.68	707.4	505.5	56660720
MM_5524	003256	Molecular Profiling	MM_5524.SI_21078.SI_21079.exome.01	MM_5524.capt.SI_21049.HG5TYBCX2	1	1	Princess Margaret Cancer Center	Not provided	0.2	720.1	493.2	46836725
MM_5526	003258	Molecular Profiling	MM_5526.SI_21095.SI_21096.exome.01	MM_5526.capt.SI_21083.HG75GBCX2	1	1	City of Hope	Lambda	0.71	678.1	557.7	43449464
MM_5527	003260	Molecular Profiling	MM_5527.SI_21131.SI_21132.exome.01	MM_5527.capt.SI_21115.HG5Y5BCX2	1	1	UM	Lambda	0.54	547.5	350.1	53780506
MM_5528	003261	Molecular Profiling	MM_5528.SI_21135.SI_21136.exome.01	MM_5528.capt.SI_21116.HG5Y5BCX2	1	1	UM	Lambda	0.88	758.6	650	45704675
MM_5530	003263	Molecular Profiling	MM_5530.SI_22793.SI_22794.exome.01	N/A	1	0	UM	Lambda	0.85	539.1	416.1	#N/A
MM_5531	003265	Molecular Profiling	MM_5531.SI_21146.SI_21147.exome.01	MM_5531.capt.SI_21138.HG5YGBCX2	1	1	UM	Kappa	0.79	773.4	546.5	42937431
MM_5532	003264	Molecular Profiling	MM_5532.SI_21148.SI_21149.exome.01	MM_5532.capt.SI_21139.HG5YGBCX2	1	1	City of Hope	Kappa	0.54	829.3	607.5	40078900
MM_5533	003266	Molecular Profiling	MM_5533.SI_21224.SI_21225.exome.01	MM_5533.capt.SI_21214.HG5Y2BCX2	1	1	Hackensack UMC	Lambda	0.89	793.4	671	56393409
MM_5534	003267	Molecular Profiling	MM_5534.SI_21283.SI_21284.exome.01	MM_5534.capt.SI_21253.HG3KVBCX2	1	1	Mayo Clinic Jacksonville	Kappa	0.29	817.5	582.5	49638360
MM_5536	003269	Molecular Profiling	MM_5536.SI_21285.SI_21286.exome.01	MM_5536.capt.SI_21270.HG3KVBCX2	1	1	Hackensack UMC	Lambda	0.29	721.3	524.8	46173416
MM_5538	003271	Molecular Profiling	MM_5538.SI_21304.SI_21305.exome.01	MM_5538.capt.SI_21296.HG3JFBCX2	1	1	Emory University Winship Cancer Institute	Kappa	0.52	759.9	569.6	59360980
MM_5539	003272	Molecular Profiling	MM_5539.SI_21306.SI_21307.exome.01	MM_5539.capt.SI_21297.HG3JFBCX2	1	1	Hackensack UMC	Kappa	0.9	890.8	583.1	65023680
MM_5540	003273	Molecular Profiling	MM_5540.SI_21439.SI_21440.exome.01	MM_5540.capt.SI_21340.HG3MVBCX2	1	1	UM	Lambda	0.54	693.7	472.4	53010055
MM_5542	003274	Molecular Profiling	MM_5542.SI_21332.SI_21333.exome.01	MM_5542.capt.SI_21341.HG3JTBCX2	1	1	OSU	Kappa	0.3	351	540.6	46291224
MM_5543	003275	Molecular Profiling	MM_5543.SI_21334.SI_21335.exome.01	MM_5543.capt.SI_21342.HG3JTBCX2	1	1	Karmanos	Not provided	0.32	666.8	497.3	49394792
MM_5544	003277	Molecular Profiling	MM_5544.SI_21373.SI_21374.exome.01	MM_5544.capt.SI_21360.HG5TGBCX2	1	1	Karmanos	Lambda	0.69	759.5	551	44685453
MM_5546	003279	Molecular Profiling	MM_5546.SI_21395.SI_21396.exome.01	MM_5546.capt.SI_21361.HG5TGBCX2	1	1	OSU	Kappa	0.45	542.1	375.5	47707828
MM_5547	003280	Molecular Profiling	MM_5547.SI_21397.SI_21398.exome.01	MM_5547.capt.SI_21362.HG5TGBCX2	1	1	Emory University Winship Cancer Institute	Lambda	0.76	736.2	495.9	40205695
MM_5548	003282	Molecular Profiling	MM_5548.SI_21399.SI_21400.exome.01	MM_5548.capt.SI_21363.HG5WMBCX2	1	1	OSU	Lambda	0.64	755.3	554.4	48868908
MM_5550	003286	Molecular Profiling	MM_5550.SI_21433.SI_21434.exome.01	MM_5550.capt.SI_21405.HG5VHBCX2	1	1	UM	Lambda	0.86	712.5	471.2	52747903
MM_5551	003284	Molecular Profiling	MM_5551.SI_21435.SI_21436.exome.01	MM_5551.capt.SI_21406.HG5VHBCX2	1	1	Hackensack UMC	Kappa	0.34	653.9	502.6	41268993
MM_5553	003288	Molecular Profiling	MM_5553.SI_21441.SI_21442.exome.01	MM_5553.capt.SI_21407.HG5VHBCX2	1	1	Emory University Winship Cancer Institute	Lambda	0.61	721.8	533	49750894
MM_5554	003287	Molecular Profiling	MM_5554.SI_21463.SI_21464.exome.01	MM_5554.capt.SI_21447.HHWWHBCX2	1	1	Princess Margaret Cancer Center	Kappa	0.6	698.7	466.3	44812122
MM_5556	003290	Molecular Profiling	MM_5556.SI_21471.SI_21472.exome.01	MM_5556.capt.SI_21449.HHWWHBCX2	1	1	Wash U	Lambda	0.93	773.6	557.9	45715126
MM_5557	003291	Molecular Profiling	MM_5557.SI_21473.SI_21474.exome.01	MM_5557.capt.SI_21450.HHMTTBCX2	1	1	Emory University Winship Cancer Institute	Kappa	0.45	745.9	484.1	46023899
MM_5558	003293	Molecular Profiling	MM_5558.SI_21467.SI_21468.exome.01	MM_5558.capt.SI_21451.HHMTTBCX2	1	1	UM	Lambda	0.26	558.3	559.4	48445594
MM_5559	003292	Molecular Profiling	MM_5559.SI_21524.SI_21525.exome.01	MM_5559.capt.SI_21520.HHMTCBCX2	1	1	OSU	Kappa	0.31	588.3	415.8	44935839
MM_5560	003294	Molecular Profiling	MM_5560.SI_21530.SI_21531.exome.01	MM_5560.capt.SI_21521.HHMTCBCX2	1	1	Hackensack UMC	Lambda	0.42	608.3	394.5	44475084
MM_5561	003295	Molecular Profiling	MM_5561.SI_21532.SI_21533.exome.01	MM_5561.capt.SI_21522.HHMTCBCX2	1	1	Hackensack UMC	Not provided	0.53	731.3	492.3	55530528
MM_5562	003296	Molecular Profiling	MM_5562.SI_21535.SI_21536.exome.01	MM_5562.capt.SI_21523.HHTF5BCX2	1	1	Karmanos	Lambda	0.65	753.4	548.9	57913598
MM_5564	003298	Molecular Profiling	MM_5564.SI_21547.SI_21548.exome.01	MM_5564.capt.SI_21541.HHMTVBCX2	1	1	Hackensack UMC	Lambda	0.81	888.4	608.8	52940248
MM_5568	003302	Molecular Profiling	MM_5568.SI_21637.SI_21638.exome.01	MM_5568.capt.SI_21617.HHMTLBCX2	1	1	Princess Margaret Cancer Center	Not provided	0.95	510.5	578.5	46357382
MM_5569	003303	Molecular Profiling	MM_5569.SI_21639.SI_21640.exome.01	MM_5569.capt.SI_21618.HHMTLBCX2	1	1	Princess Margaret Cancer Center	Not provided	0.73	530	561.5	44095150
MM_5570	003304	Molecular Profiling	MM_5570.SI_21641.SI_21642.exome.01	MM_5570.capt.SI_21619.HHMTLBCX2	1	1	City of Hope	Not provided	0.53	502.9	462.4	45359288
MM_5572	003307	Molecular Profiling	MM_5572.SI_21728.SI_21729.exome.01	MM_5572.capt.SI_21704.HHWMMBCX2	1	1	Mayo Clinic Scottsdale	Kappa	0.73	742.8	530.6	42432260
MM_5580	003315	Molecular Profiling	MM_5580.SI_21854.SI_21855.exome.01	MM_5580.capt.SI_21848.HHMVCBCX2	1	1	UCSF	Lambda	0.58	686.7	532.3	52386584
MM_5586	003320	Molecular Profiling	MM_5586.SI_21962.SI_21963.exome.01	MM_5586.capt.SI_21938.HHWTHBCX2	1	1	OSU	Lambda	0.36	786.3	582.3	46899120
MM_5587	003321	Molecular Profiling	MM_5587.SI_21964.SI_21965.exome.01	MM_5587.capt.SI_21939.HHWWJBCX2	1	1	Emory University Winship Cancer Institute	Lambda	0.86	789.1	521.6	47548966
MM_5589	003323	Molecular Profiling	MM_5589.SI_21966.SI_21967.exome.01	MM_5589.capt.SI_21940.HHWWJBCX2	1	1	Karmanos	Lambda	0.58	404.5	526.2	55534126
MM_5591	003325	Molecular Profiling	MM_5591.SI_22021.SI_22022.exome.01	MM_5591.capt.SI_21997.HHWTLBCX2	1	1	UCSF	Lambda	0.92	730.5	552	45109203
MM_5594	003328	Molecular Profiling	MM_5594.SI_22023.SI_22024.exome.01	MM_5594.capt.SI_22000.HHWTLBCX2	1	1	City of Hope	Not provided	0.27	847.4	569.9	31560303
MM_5595	003329	Molecular Profiling	MM_5595.SI_22040.SI_22041.exome.01	MM_5595.capt.SI_22025.HHWNFBCX2	1	1	Karmanos	Lambda	0.91	531.2	388.2	35165209
MM_5597	N/A	Molecular Profiling	MM_5597.SI_22102.SI_22103.exome.01	MM_5597.capt.SI_22087.HHWTFBCX2	1	1	University of Chicago	Not provided	0.87	599.3	422.1	40153711
MM_5599	003334	Molecular Profiling	MM_5599.SI_22106.SI_22107.exome.01	MM_5599.capt.SI_22089.HHWTFBCX2	1	1	Emory University Winship Cancer Institute	Kappa	0.45	557.1	391.6	41055568
MM_5600	003336	Molecular Profiling	MM_5600.SI_22136.SI_22137.exome.01	MM_5600.capt.SI_22113.HJWNTBCX2	1	1	Virginia Cancer Specialists	Kappa	0.24	611.5	423.3	34652426
MM_5601	003335	Molecular Profiling	MM_5601.SI_22140.SI_22141.exome.01	MM_5601.capt.SI_22115.HJWNTBCX2	1	1	Emory University Winship Cancer Institute	Lambda	0.78	587.6	455.6	35602028
MM_5603	003338	Molecular Profiling	MM_5603.SI_22144.SI_22145.exome.01	MM_5603.capt.SI_22118.HJWNTBCX2	1	1	Hackensack UMC	Kappa	0.22	572.4	426.6	38488591
MM_5604	003339	Molecular Profiling	MM_5604.SI_22146.SI_22147.exome.01	MM_5604.capt.SI_22119.HJWNYBCX2	1	1	Hackensack UMC	Not provided	0.94	562.5	456.6	39250392
MM_5605	003340	Molecular Profiling	MM_5605.SI_22148.SI_22149.exome.01	MM_5605.capt.SI_22120.HJWNYBCX2	1	1	UM	Not provided	0.75	571.3	427	43729887
MM_5606	003341	Molecular Profiling	MM_5606.SI_22282.SI_22283.exome.01	MM_5606.capt.SI_22260.HJWMWBCX2	1	1	Princess Margaret Cancer Center	Kappa	0.89	540.9	378.5	38647909
MM_5607	003342	Molecular Profiling	MM_5607.SI_22284.SI_22285.exome.01	MM_5607.capt.SI_22261.HJWMWBCX2	1	1	Princess Margaret Cancer Center	Kappa	0.89	587.1	476	39988467
MM_5608	003343	Molecular Profiling	MM_5608.SI_22286.SI_22287.exome.01	MM_5608.capt.SI_22262.HJWMWBCX2	1	1	Princess Margaret Cancer Center	Lambda	0.61	529.1	415.6	32488573
MM_5610	003345	Molecular Profiling	MM_5610.SI_22318.SI_22319.exome.01	MM_5610.capt.SI_22311.HJWY5BCX2	1	1	Emory University Winship Cancer Institute	Kappa	0.83	484.4	342.7	41279380
MM_5611	003346	Molecular Profiling	MM_5611.SI_22325.SI_22326.exome.01	MM_5611.capt.SI_22312.HJWY5BCX2	1	1	Karmanos	Kappa	0.93	518.9	371.3	48976273
MM_5613	003348	Molecular Profiling	MM_5613.SI_22327.SI_22328.exome.01	MM_5613.capt.SI_22313.HJWY5BCX2	1	1	Karmanos	Kappa	0.33	471.9	443.5	48352246
MM_5615	003352	Molecular Profiling	MM_5615.SI_22356.SI_22357.exome.01	MM_5615.capt.SI_22338.CCE17ANXX	1	1	UM	Kappa	0.44	615.8	337.3	36911247
MM_5616	003351	Molecular Profiling	MM_5616.SI_22358.SI_22359.exome.01	MM_5616.capt.SI_22339.CCE17ANXX	1	1	Hackensack UMC	Lambda	0.8	560.7	365.8	38742905
MM_5617	003354	Molecular Profiling	MM_5617.SI_22360.SI_22361.exome.01	MM_5617.capt.SI_22340.CCE17ANXX	1	1	Mayo Clinic Jacksonville	Kappa	0.23	450.5	388.4	38457416
MM_5618	003353	Molecular Profiling	MM_5618.SI_22362.SI_22363.exome.01	MM_5618.capt.SI_22341.CCE17ANXX	1	1	OSU	Lambda	0.81	582.5	390.3	37188148
MM_5619	003355	Molecular Profiling	MM_5619.SI_22420.SI_22421.exome.01	MM_5619.capt.SI_22407.HJWV2BCX2	1	1	Hackensack UMC	Lambda	0.71	557.7	394.1	41313673
MM_5620	003356	Molecular Profiling	MM_5620.SI_22422.SI_22423.exome.01	MM_5620.capt.SI_22408.HJWV2BCX2	1	1	Emory University Winship Cancer Institute	Kappa	0.81	633.8	401.9	42378626
MM_5621	003357	Molecular Profiling	MM_5621.SI_22424.SI_22471.exome.01	MM_5621.capt.SI_22409.HJWV2BCX2	1	1	UM	Kappa	0.87	544.7	446.1	31324813
MM_5622	003358	Molecular Profiling	MM_5622.SI_23041.SI_23042.exome.01	MM_5622.capt.SI_22416.CCDVCANXX	1	1	City of Hope	Not provided	0.84	736.3	495.2	42537939
MM_5624	003360	Molecular Profiling	MM_5624.SI_22602.SI_22603.exome.01	MM_5624.capt.SI_22417.CCDVCANXX	1	1	OSU	Kappa	0.7	400.8	318.4	37786443
MM_5625	003362	Molecular Profiling	MM_5625.SI_22498.SI_22499.exome.01	MM_5625.capt.SI_22473.HJWMYBCX2	1	1	UM	Kappa	0.21	531.2	375.5	41350669
MM_5626	003361	Molecular Profiling	MM_5626.SI_22500.SI_22501.exome.01	MM_5626.capt.SI_22474.CCDVCANXX	1	1	Hackensack UMC	Lambda	0.71	610.5	379.7	38575705
MM_5627	003363	Molecular Profiling	MM_5627.SI_22502.SI_22503.exome.01	MM_5627.capt.SI_22476.HJWMYBCX2	1	1	Emory University Winship Cancer Institute	Lambda	0.85	550.3	416.8	28659931
MM_5634	003370	Molecular Profiling	MM_5634.SI_22580.SI_22581.exome.01	MM_5634.capt.SI_22575.HJWN2BCX2	1	1	Mayo Clinic Jacksonville	Kappa	0.85	779.7	652	34951575
MM_5635	003372	Molecular Profiling	MM_5635.SI_22628.SI_22629.exome.01	MM_5635.capt.SI_22608.HJWTLBCX2	1	1	OSU	Lambda	0.58	434.8	391.8	43293317
MM_5636	003373	Molecular Profiling	MM_5636.SI_22630.SI_22631.exome.01	MM_5636.capt.SI_22609.HJWTLBCX2	1	1	Princess Margaret Cancer Center	Not provided	0.21	532.2	392.3	37573092
MM_5637	003374	Molecular Profiling	MM_5637.SI_22632.SI_22633.exome.01	MM_5637.capt.SI_22610.HJWLGBCX2	1	1	Emory University Winship Cancer Institute	Kappa	0.85	611.3	475.2	40876960
MM_5641	003378	Molecular Profiling	MM_5641.SI_22648.SI_22649.exome.01	MM_5641.capt.SI_22612.HJWTLBCX2	1	1	Wash U	Kappa	0.24	493.7	352.9	42455716
MM_5642	003379	Molecular Profiling	MM_5642.SI_22713.SI_22714.exome.01	MM_5642.capt.SI_22660.HK3TJBCX2	1	1	OSU	Not provided	0.5	438.8	319.5	39496982
MM_5643	003382	Molecular Profiling	MM_5643.SI_22715.SI_22716.exome.01	MM_5643.capt.SI_22661.HK3TJBCX2	1	1	Hackensack UMC	Lambda	0.72	455	315.7	40802848
MM_5644	003380	Molecular Profiling	MM_5644.SI_22720.SI_22721.exome.01	MM_5644.capt.SI_22662.HK3TJBCX2	1	1	Emory University Winship Cancer Institute	Kappa	0.62	535.4	381.8	41049519
MM_5647	003384	Molecular Profiling	MM_5647.SI_22759.SI_22760.exome.01	MM_5647.capt.SI_22732.HK3Y2BCX2	1	1	Emory University Winship Cancer Institute	Kappa	0.75	587.2	462.8	48718940
MM_5649	003386	Molecular Profiling	MM_5649.SI_22788.SI_22789.exome.01	MM_5649.capt.SI_22774.CCE1UANXX	1	1	UM	Lambda	0.89	649.6	492.9	37958232
MM_5651	003388	Molecular Profiling	MM_5651.SI_22820.SI_22821.exome.01	MM_5651.capt.SI_22795.HK3TMBCX2	1	1	Sarah Cannon Research Institute	Biclonal	0.79	606.7	454.5	41338864
MM_5652	003389	Molecular Profiling	MM_5652.SI_22860.SI_22861.exome.01	MM_5652.capt.SI_22841.CCHNLANXX	1	1	Hackensack UMC	Lambda	0.25	702.7	443.1	38749716
MM_5656	003395	Molecular Profiling	MM_5656.SI_22897.SI_22898.exome.01	MM_5656.capt.SI_22873.HK3YWBCX2	1	1	UM	Kappa	0.56	495.3	365.5	43311279
MM_5657	003392	Molecular Profiling	MM_5657.SI_22899.SI_22900.exome.01	MM_5657.capt.SI_22874.HK3YWBCX2	1	1	Hackensack UMC	Not provided	0.7	462.9	323.1	41821652
MM_5658	003394	Molecular Profiling	MM_5658.SI_22901.SI_22902.exome.01	MM_5658.capt.SI_22875.HK3YWBCX2	1	1	Karmanos	Lambda	0.3	334	349.6	36106251
MM_5661	003397	Molecular Profiling	MM_5661.SI_22916.SI_22917.exome.01	MM_5661.capt.SI_22882.HK3YWBCX2	1	1	Virginia Cancer Specialists	Kappa	0.94	480.4	373.9	35421008
MM_5662	003399	Molecular Profiling	MM_5662.SI_22928.SI_22929.exome.01	MM_5662.capt.SI_22922.CCHK5ANXX	1	1	UM	Lambda	0.87	813.6	562.2	48114119
MM_5663	003401	Molecular Profiling	MM_5663.SI_22930.SI_22931.exome.01	MM_5663.capt.SI_22923.CCHK5ANXX	1	1	UM	Lambda	0.74	751.9	548.9	48220094
MM_5665	003402	Molecular Profiling	MM_5665.SI_22974.SI_22975.exome.01	MM_5665.capt.SI_22947.HK3VKBCX2	1	1	Princess Margaret Cancer Center	Kappa	0.68	523.2	411.4	43010102
MM_5667	003404	Molecular Profiling	MM_5667.SI_23016.SI_23017.exome.01	MM_5667.capt.SI_22997.HMFJKBCX2	1	1	UM	Lambda	0.76	421.9	402.3	37572924
MM_5669	003406	Molecular Profiling	MM_5669.SI_23047.SI_23048.exome.01	MM_5669.capt.SI_23037.CCHPHANXX	1	1	UM	Lambda	0.76	729.7	476.1	29724488
MM_5671	003409	Molecular Profiling	MM_5671.SI_23119.SI_23120.exome.01	MM_5671.capt.SI_23126.HMFFFBCX2	1	1	UM	Kappa	0.81	530.8	390.7	40704697
MM_5672	003408	Molecular Profiling	MM_5672.SI_23121.SI_23122.exome.01	MM_5672.capt.SI_23127.HMFFFBCX2	1	1	Karmanos	Not provided	0.96	507.4	389.1	44999707
MM_5674	003411	Molecular Profiling	MM_5674.SI_23172.SI_23173.exome.01	MM_5674.capt.SI_23163.HMFHJBCX2	1	1	Karmanos	Lambda	0.94	465.6	386.3	28100311
MM_5675	003412	Molecular Profiling	MM_5675.SI_23182.SI_23183.exome.01	MM_5675.capt.SI_23164.HMFHJBCX2	1	1	Mayo Clinic Scottsdale	Lambda	0.4	498.3	343.1	35591181
MM_5680	003418	Molecular Profiling	MM_5680.SI_23255.SI_23256.exome.01	MM_5680.capt.SI_23246.HMFNTBCX2	1	1	UM	Kappa	0.75	632.5	456.7	37054029
MM_5681	003419	Molecular Profiling	MM_5681.SI_23275.SI_23276.exome.01	MM_5681.capt.SI_23266.HMFT7BCX2	1	1	UM	Kappa	0.96	506.7	375.9	47067653
MM_5682	003420	Molecular Profiling	MM_5682.SI_23288.SI_23289.exome.01	MM_5682.capt.SI_23290.HMFHFBCX2	1	1	Hackensack UMC	Lambda	0.62	603.4	421.8	43329155
MM_5683	003422	Molecular Profiling	MM_5683.SI_23320.SI_23321.exome.01	MM_5683.capt.SI_23291.HMFJFBCX2	1	1	UM	Kappa	0.36	648.1	398.3	47381022
MM_5684	003421	Molecular Profiling	MM_5684.SI_23322.SI_23323.exome.01	MM_5684.capt.SI_23292.HMFJFBCX2	1	1	Emory University Winship Cancer Institute	Lambda	0.4	659.4	448.2	41647652
MM_5685	003423	Molecular Profiling	MM_5685.SI_23324.SI_23325.exome.01	MM_5685.capt.SI_23293.HMFJFBCX2	1	1	UM	Biclonal	0.75	590.1	347.3	32008486
MM_5686	003424	Molecular Profiling	MM_5686.SI_23345.SI_23346.exome.01	MM_5686.capt.SI_23294.HMFNJBCX2	1	1	UM	Not provided	0.31	494.9	400.9	39112293
MM_5687	003425	Molecular Profiling	MM_5687.SI_23415.SI_23416.exome.01	MM_5687.capt.SI_23395.HMFK2BCX2	1	1	Karmanos	Not provided	0.61	690.9	503.2	39167194
MM_5688	003426	Molecular Profiling	MM_5688.SI_23417.SI_23418.exome.01	MM_5688.capt.SI_23396.HMFK2BCX2	1	1	Emory University Winship Cancer Institute	Lambda	0.75	432.3	473.6	36785840
MM_5689	003427	Molecular Profiling	MM_5689.SI_23425.SI_23426.exome.01	MM_5689.capt.SI_23397.HMFK2BCX2	1	1	Virginia Cancer Specialists	Kappa	0.92	721.8	400.4	42351490
MM_5690	003428	Molecular Profiling	MM_5690.SI_23427.SI_23428.exome.01	MM_5690.capt.SI_23398.HMFNJBCX2	1	1	Sarah Cannon Research Institute	Not provided	0.2	622.9	419.4	41747586
MM_5693	003433	Molecular Profiling	MM_5693.SI_23451.SI_23452.exome.01	MM_5693.capt.SI_23432.CCHKFANXX	1	1	City of Hope	Kappa	0.2	655.7	426.3	32554861
MM_5694	003431	Molecular Profiling	MM_5694.SI_23453.SI_23454.exome.01	MM_5694.capt.SI_23433.CCHKFANXX	1	1	Mayo Clinic Scottsdale	Kappa	0.23	617.7	491.9	40994681
MM_5696	003435	Molecular Profiling	MM_5696.SI_23457.SI_23458.exome.01	MM_5696.capt.SI_23435.CCHKFANXX	1	1	Princess Margaret Cancer Center	Not provided	0.54	619.5	456.7	44286231
MM_5699	003438	Molecular Profiling	MM_5699.SI_23469.SI_23470.exome.01	MM_5699.capt.SI_23462.HMJ3CBCX2	1	1	Virginia Cancer Specialists	Kappa	0.65	506.4	325.4	42964892
MM_5701	003440	Molecular Profiling	MM_5701.SI_23516.SI_23517.exome.01	MM_5701.capt.SI_23504.HMHY2BCX2	1	1	Mayo Clinic Jacksonville	Not provided	0.55	592	451.5	32899121
MM_5702	003441	Molecular Profiling	MM_5702.SI_23523.SI_23524.exome.01	MM_5702.capt.SI_23505.HMHY2BCX2	1	1	Hackensack UMC	Kappa	0.29	424.4	330	39885419
MM_5705	003447	Molecular Profiling	MM_5705.SI_23536.SI_23537.exome.01	MM_5705.capt.SI_23528.HMJ7VBCX2	1	1	UM	Kappa	0.89	388.8	244.5	35777310
MM_5706	003445	Molecular Profiling	MM_5706.SI_23542.SI_23543.exome.01	MM_5706.capt.SI_23529.HMJ7VBCX2	1	1	Emory University Winship Cancer Institute	Kappa	0.88	349.3	177.8	37174455
MM_5709	003450	Molecular Profiling	MM_5709.SI_23577.SI_23578.exome.01	MM_5709.capt.SI_23574.HMJ5JBCX2	1	1	Emory University Winship Cancer Institute	Not provided	0.84	508.1	473.6	47934014
MM_5713	003454	Molecular Profiling	MM_5713.SI_23759.SI_23760.exome.01	MM_5713.capt.SI_23750.HTFCHBCX2	1	1	City of Hope	Lambda	0.54	512	337	37826177
MM_6002	003460	MyDRUG	MM_6002.SI_24859.SI_24860.exome.01	MM_6002.capt.SI_24858.HWM2FBCX2	1	1	Virginia Cancer Specialists	Lambda	0.43	579.7	382.8	40419016
MM_6003	003461	MyDRUG	MM_6003.SI_25180.SI_25181.exome.01	MM_6003.capt.SI_25151.H2KKHBCX3	1	1	Hackensack UMC	Kappa	0.87	599	402.5	40354614
MM_6006	003464	MyDRUG	MM_6006.SI_25268.SI_25269.exome.01	MM_6006.capt.SI_25253.H2KL7BCX3	1	1	Mayo Clinic Rochester	Kappa	0.64	539.6	348.9	37644123
MM_6007	003467	MyDRUG	MM_6007.SI_25305.SI_25306.exome.01	MM_6007.capt.SI_25289.H2KNJBCX3	1	1	Hackensack UMC	Kappa	0.64	506.2	382	42844132
MM_6008	003468	MyDRUG	MM_6008.SI_25450.SI_25451.exome.01	MM_6008.capt.SI_25419.H2KWKBCX3	1	1	Hackensack UMC	Kappa	0.48	541.3	389	42158977
MM_6009	003469	MyDRUG	MM_6009.SI_25488.SI_25489.exome.01	MM_6009.capt.SI_25464.H2KWFBCX3	1	1	Hackensack UMC	Kappa	0.78	536.7	396.7	36270207
MM_6011	003471	MyDRUG	MM_6011.SI_25548.SI_25549.exome.01	MM_6011.capt.SI_25512.H2L5GBCX3	1	1	UM	Lambda	0.72	514.7	375.6	49205526
MM_6014	003476	MyDRUG	MM_6014.SI_25722.SI_25723.exome.01	MM_6014.capt.SI_25681.H2KKMBCX3	1	1	UM	Kappa	0.37	616.4	373.1	34032592
MM_6015	003478	MyDRUG	MM_6015.SI_25777.SI_25778.exome.01	MM_6015.capt.SI_25759.H2KMTBCX3	1	1	UT Southwestern	Lambda	0.9	533.9	379.7	39491781
MM_6016	003479	MyDRUG	MM_6016.SI_25793.SI_25794.exome.01	MM_6016.capt.SI_25779.H2L5JBCX3	1	1	UT Southwestern	Lambda	0.75	604.4	380.5	39782648
MM_6017	003480	MyDRUG	MM_6017.SI_25868.SI_25869.exome.01	MM_6017.capt.SI_25836.H2KL2BCX3	1	1	UM	Lambda	0.86	673.9	419.1	41071381
MM_6018	003482	MyDRUG	MM_6018.SI_25942.SI_25943.exome.01	MM_6018.capt.SI_25928.H2K72BCX3	1	1	UT Southwestern	Kappa	0.54	564.6	400.2	40943350
MM_6019	003485	MyDRUG	MM_6019.SI_25973.SI_25974.exome.01	MM_6019.capt.SI_25968.H2L55BCX3	1	1	Karmanos	Not provided	0.69	594.3	437.1	41672321
MM_6022	003494	MyDRUG	MM_6022.SI_26103.SI_26104.exome.01	MM_6022.capt.SI_26100.H3HKNBCX3	1	1	UM	Kappa	0.55	465.8	369.3	42414723
MM_6026	003499	MyDRUG	MM_6026.SI_26277.SI_26278.exome.01	MM_6026.capt.SI_26235.H5GFVBCX3	1	1	Mayo Clinic Rochester	Lambda	0.35	481.5	356.7	41559731
MM_6029	003505	MyDRUG	MM_6029.SI_26318.SI_26319.exome.01	MM_6029.capt.SI_26308.H5GHJBCX3	1	1	City of Hope	Lambda	0.54	612.3	408.5	39368243
MM_6030	003506	MyDRUG	MM_6030.SI_26320.SI_26321.exome.01	MM_6030.capt.SI_26309.H5GHJBCX3	1	1	Mt. Sinai Medical Center	Not provided	0.55	597.2	425.5	42753706
MM_6031	003507	MyDRUG	MM_6031.SI_26382.SI_26383.exome.01	MM_6031.capt.SI_26338.H5GH5BCX3	1	1	OSU	Lambda	0.62	467.2	355.4	42873907
MM_6039	003519	MyDRUG	MM_6039.SI_26818.SI_26819.exome.01	MM_6039.capt.SI_26750.H5G7GBCX3	1	1	Mayo Clinic Scottsdale	Not provided	0.99	569.9	429.1	43480452
MM_6040	003522	MyDRUG	MM_6040.SI_26820.SI_26821.exome.01	MM_6040.capt.SI_26751.H5G7GBCX3	1	1	City of Hope	Lambda	0.48	665	423.7	35807887
MM_6042	003523	MyDRUG	MM_6042.SI_26860.SI_26861.exome.01	MM_6042.capt.SI_26837.H5G7FBCX3	1	1	OSU	Kappa	0.35	554.9	444.1	44034960
MM_6044	003526	MyDRUG	MM_6044.SI_26862.SI_26863.exome.01	MM_6044.capt.SI_26838.H5G7FBCX3	1	1	UT Southwestern	Lambda	0.53	575.7	436.3	38682724
MM_6045	003527	MyDRUG	MM_6045.SI_26864.SI_26865.exome.01	MM_6045.capt.SI_26839.H5G7FBCX3	1	1	Levine Cancer Institute	Not provided	0.66	413.4	541.3	38477196
MM_6047	003530	MyDRUG	MM_6047.SI_26877.SI_26878.exome.01	MM_6047.capt.SI_26872.H5G7HBCX3	1	1	Emory University Winship Cancer Institute	Kappa	0.63	557	402.3	45949246
MM_6049	003533	MyDRUG	MM_6049.SI_27043.SI_27044.exome.01	MM_6049.capt.SI_27036.H5FLTBCX3	1	1	Memorial Sloan Kettering	Kappa	0.44	591.1	413.9	27072160
MM_6051	003536	MyDRUG	MM_6051.SI_27032.SI_27033.exome.01	MM_6051.capt.SI_27016.H5FLTBCX3	1	1	Dana Farber Cancer Institute	Kappa	0.47	708.1	454.6	52528460
MM_6052	003539	MyDRUG	MM_6052.SI_27093.SI_27094.exome.01	MM_6052.capt.SI_27057.H5FM7BCX3	1	1	Hackensack UMC	Lambda	0.29	503.3	354.6	42537079
MM_6053	003540	MyDRUG	MM_6053.SI_27112.SI_27113.exome.01	MM_6053.capt.SI_27099.H5G5JBCX3	1	1	Virginia Cancer Specialists	Kappa	0.84	415.8	350.4	42072046
MM_6054	003537	MyDRUG	MM_6054.SI_27137.SI_27138.exome.01	MM_6054.capt.SI_27114.H5G57BCX3	1	1	Emory University Winship Cancer Institute	Kappa	0.83	397.6	364.6	34285081
MM_6055	003541	MyDRUG	MM_6055.SI_27272.SI_27273.exome.01	MM_6055.capt.SI_27263.HCKLHBCX3	1	1	City of Hope	Lambda	0.95	482.8	314.8	42470448
MM_6057	003543	MyDRUG	MM_6057.SI_27297.SI_27298.exome.01	MM_6057.capt.SI_27280.HCWYVBCX3	1	1	Emory University Winship Cancer Institute	Lambda	0.96	443	308.4	44359112
MM_6059	003546	MyDRUG	MM_6059.SI_27331.SI_27332.exome.01	MM_6059.capt.SI_27329.HCWY7BCX3	1	1	Emory University Winship Cancer Institute	Not provided	0.95	623.5	470.3	55207850
MM_6060	003550	MyDRUG	MM_6060.SI_27406.SI_27407.exome.01	MM_6060.capt.SI_27382.HCWYFBCX3	1	1	Emory University Winship Cancer Institute	Kappa	0.74	468.5	329.2	42142577
MM_6063	003557	MyDRUG	MM_6063.SI_27714.SI_27715.exome.01	MM_6063.capt.SI_27698.HGFLYBCX3	1	1	Karmanos	Not provided	0.49	624.6	444.7	45144360
MM_6064	003558	MyDRUG	MM_6064.SI_27761.SI_27762.exome.01	MM_6064.capt.SI_27741.HGFL7BCX3	1	1	Karmanos	Not provided	0.85	443	377.7	40398294
MM_6065	003559	MyDRUG	MM_6065.SI_27775.SI_27776.exome.01	MM_6065.capt.SI_27742.HGFL7BCX3	1	1	Hackensack UMC	Lambda	0.59	511.7	435.9	38922952
MM_6067	003562	MyDRUG	MM_6067.SI_27887.SI_27888.exome.01	MM_6067.capt.SI_27875.HGGFNBCX3	1	1	Emory University Winship Cancer Institute	Kappa	0.48	525.2	367.2	51556131
MM_6069	003566	MyDRUG	MM_6069.SI_27936.SI_27937.exome.01	MM_6069.capt.SI_28009.HGFMJBCX3	1	1	Mayo Clinic Scottsdale	Not provided	0.79	447	365.6	44443738
MM_6072	003572	MyDRUG	MM_6072.SI_28044.SI_28045.exome.01	MM_6072.capt.SI_28021.HH7HNBCX3	1	1	Mt. Sinai Medical Center	Not provided	0.42	538	303.9	40436263
MM_6074	003574	MyDRUG	MM_6074.SI_28061.SI_28062.exome.01	MM_6074.capt.SI_28089.HH7KJBCX3	1	1	Wash U	Not provided	0.45	452.9	368	41535953
MM_6077	003578	MyDRUG	MM_6077.SI_28293.SI_28294.exome.01	MM_6077.capt.SI_28280.HH77HBCX3	1	1	Hackensack UMC	Not provided	0.54	506.8	393.7	35796302
MM_6079	003775	MyDRUG	MM_6079.SI_28310.SI_28311.exome.01	MM_6079.capt.SI_28295.HH7Y5BCX3	1	1	Mt. Sinai Medical Center	Not provided	0.96	476.6	371.6	46341801
MM_6080	003776	MyDRUG	MM_6080.SI_28324.SI_28325.exome.01	MM_6080.capt.SI_28318.HH7THBCX3	1	1	Mayo Clinic Scottsdale	Not provided	0.73	604.4	418.4	36930322
MM_6090	003787	MyDRUG	MM_6090.SI_28519.SI_28520.exome.01	MM_6090.capt.SI_28506.HH75GBCX3	1	1	Mayo Clinic Rochester	Kappa	0.49	445.6	492.1	42013864
MM_6100	003805	MyDRUG	MM_6100.SI_28807.SI_28808.exome.01	MM_6100.capt.SI_28834.CD5Y3ANXX	1	1	Hackensack UMC	Kappa	0.85	946.3	697.6	46740033
MM_6111	003820	MyDRUG	MM_6111.SI_28978.SI_28979.exome.01	MM_6111.capt.SI_28977.HJ77KBCX3	1	1	Beth Israel Deaconess Medical Center	Not provided	0.6	537.5	452	53058609
MM_6127	N/A	MyDRUG	MM_6127.SI_29353.SI_29354.exome.01	MM_6127.capt.SI_29369.CD157ANXX	1	1	Emory University Winship Cancer Institute	Kappa	0.39	#N/A	#N/A	48433368
MO_1349	N/A	MiOncoSeq	MO_1349.SI_8562.SI_8563.exome.01	MO_1349.capt.SI_8393.C4JU8ACXX	1	1	UM	Not provided	0.5	650.4	411.5	48455020
MO_1353	N/A	MiOncoSeq	MO_1353.SI_8566.SI_8567.exome.01	MO_1353.capt.SI_8397.C4JU8ACXX	1	1	UM	Not provided	0.79	549.4	413	52195779
MO_2406	N/A	MiOncoSeq	MO_2406.SI_24693.SI_24694.exome.01	MO_2406.capt.SI_24675.HWMV2BCX2	1	1	UM	Not provided	0.84	518.6	356.1	34598500
MO_2423	N/A	MiOncoSeq	MO_2423.SI_23980.SI_23981.exome.01	MO_2423.capt.SI_23972.HTF72BCX2	1	1	UM	Not provided	0.71	495.7	335.1	41532290
MO_2428	N/A	MiOncoSeq	MO_2428.SI_24083.SI_24084.exome.01	MO_2428.capt.SI_24046.HTFCYBCX2	1	1	UM	Not provided	0.97	870.1	358.2	44724523
MO_2455	N/A	MiOncoSeq	MO_2455.SI_24480.SI_24481.exome.01	MO_2455.capt.SI_24463.HWN7YBCX2	1	1	UM	Kappa	0.92	390.8	301.7	46438394
