# Supplementary material for: The genetic heterogeneity and drug resistance mechanisms of relapsed refractory multiple myeloma
Source: Nat Commun. 2022 Jun 29;13:3750. doi: 10.1038/s41467-022-31430-0 (PMC9243087; doi:10.1038/s41467-022-31430-0)
Supplement: Supplementary file 7 — Supplementary Data 5 [file 41467_2022_31430_MOESM7_ESM.xlsx]

## Sheet: Sheet1
gene	coeff
NEK6	0.900497
BRD4	0.83885
NFIX	0.793293
CUL4B	0.767324
TP53	0.729618
NBN	0.633322
IL9R	0.617083
NFIC	0.616454
TLR9	0.599624
KDM6A	0.57703
ELF2	0.561145
U2AF2	0.55601
WNT7A	0.552174
NUTM2B	0.54861
ASCL1	0.54427
ABCB4	0.543445
LGR6	0.528745
UHRF1	0.519411
HR	0.477856
USP9X	0.45999
RARA	0.439327
FLCN	0.417884
ROR2	0.38713
HDAC3	0.368177
PIK3C3	0.366632
CRBN	0.308284
ESR1	0.294373
PLK3	0.263895
EPHA7	0.23468
ELK3	0.216143
JMJD1C	0.211871
HCK	0.199709
KIAA1804	0.19212
CYP2D6	0.182933
NTRK1	0.170435
STAT2	0.165809
MAPK3	0.162368
MUTYH	0.160251
DAXX	0.159021
XIRP2	0.158258
PAX8	0.157235
PRKCI	0.157235
YWHAB	0.157234
PRPF6	0.15396
PSIP1	0.150081
BTG2	0.142952
IL12RB2	0.128433
KDR	0.124918
MAOA	0.116247
FGFR3	0.115107
TAF1	0.0932769
BMI1	0.0873454
IRF4	0.0782291
NUTM2F	0.0737661
SPOP	0.0729145
NFIB	0.064244
RYK	0.0635434
ATM	0.0520679
ZNF607	0.0516907
BLM	0.0516865
CREBBP	0.0483692
BRPF3	0.0456684
PDGFRB	0.0266051
TRIM24	0.024303
IL6ST	0.0235969
EP300	0.0142899
PRDM11	0.00872499
PRDM1	8.86719e-05
