# Supplementary material for: The genetic heterogeneity and drug resistance mechanisms of relapsed refractory multiple myeloma
Source: Nat Commun. 2022 Jun 29;13:3750. doi: 10.1038/s41467-022-31430-0 (PMC9243087; doi:10.1038/s41467-022-31430-0)
Supplement: Supplementary file 10 — Source Data [file 41467_2022_31430_MOESM10_ESM.xlsx]

## Sheet: Figure 3f
Figure 3f	anti-gp130 (IL6ST), uncropped gel	WB: 1:1,000 dilution
	anti phospo-STAT3 (Y705), uncropped gel	WB: 1:2,000 dilution
	anti pan-STAT3, uncropped gel	WB: 1:1,000 dilution
	anti alpha-Tubulin, uncropped gel	WB: 1:5,000 dilution

## Sheet: Extended Data Figure 5a
Gene	Construct	Biological Replicate	Read 1	Read 2	Raw_Signal (Read1/Read2)	Fold Change (relative to average of Vector)
TNFRSF17	Vector	1	486285	27202.7	17.8764	0.884779
TNFRSF17	Vector	2	560286	24264.3	23.091	1.14287
TNFRSF17	Vector	3	583089	29680.3	19.6457	0.972349
TNFRSF17	wild type	1	8549430	36054.7	237.124	11.7363
TNFRSF17	wild type	2	8875120	39370.7	225.424	11.1572
TNFRSF17	wild type	3	9555890	40929	233.475	11.5557
TNFRSF17	T58_L73dup	1	17235600	26618.7	647.5	32.0476
TNFRSF17	T58_L73dup	2	15883500	21188.7	749.621	37.102
TNFRSF17	T58_L73dup	3	16499100	29798.8	553.683	27.4042
TNFRSF17	L56_I66dup	1	20084000	34495.5	582.221	28.8166
TNFRSF17	L56_I66dup	2	19371200	24001.5	807.083	39.9461
TNFRSF17	L56_I66dup	3	18853000	29354.9	642.244	31.7874
TNFRSF17	A54_L76dup	1	23561900	28954.2	813.764	40.2768
TNFRSF17	A54_L76dup	2	26824200	30859	869.25	43.023
TNFRSF17	A54_L76dup	3	29840300	30246.8	986.561	48.8292
TNFRSF17	I55_A69dup	1	21590200	19593.5	1101.91	54.5381
TNFRSF17	I55_A69dup	2	23610900	23137.5	1020.46	50.507
TNFRSF17	I55_A69dup	3	26635300	38738.5	687.567	34.0307

## Sheet: Extended Data Figure 5b
Gene	Construct	Biological Replicate	Read 1	Read 2	Raw_Signal (Read1/Read2)	Fold Change (relative to average of Vector)
CD40	Vector	1	596851	37728.5	15.8196	1.01458
CD40	Vector	2	633454	50917.2	12.4409	0.797888
CD40	Vector	3	647971	34994.8	18.5162	1.18753
CD40	wild type	1	12302800	48938.2	251.395	16.1231
CD40	wild type	2	11805400	47920	246.356	15.7999
CD40	wild type	3	11780600	49144.8	239.712	15.3738
CD40	A207_F214del	1	26776500	39218.8	682.747	43.7876
CD40	A207_F214del	2	24532900	48069.9	510.359	32.7316
CD40	A207_F214del	3	24805200	32384.7	765.954	49.1241
CD40	L195_P199del	1	25735000	42441.3	606.367	38.889
CD40	L195_P199del	2	23322400	30123.5	774.226	49.6546
CD40	L195_P199del	3	28393700	48321.7	587.597	37.6853
CD40	F202_L209del	1	20748100	34799.4	596.22	38.2383
CD40	F202_L209del	2	17941000	35384.6	507.028	32.518
CD40	F202_L209del	3	17227700	32826.5	524.811	33.6585
